# Supplementary material for: Hooding cobras can get ahead of other snakes in the ability to evoke human fear
Source: Naturwissenschaften. 2024 Dec 4;112(1):1. doi: 10.1007/s00114-024-01952-2 (PMC11618210; doi:10.1007/s00114-024-01952-2)
Supplement: Supplementary file 1 — Supplementary file1 (XLSX 120 KB) [file 114_2024_1952_MOESM1_ESM.xlsx]

## Sheet: TableS1
	Frynta D (1), Štolhoferová I (1), Elmi HSA (2,1), Janovcová M (1), Rudolfová V (1), Rexová K (1), Sommer D (1), Král D (1), Berti DA (1), Landová E (1), Frýdlová P (1*): Hooding cobras can get ahead of other snakes in the ability to evoke human fear, Science of Nature; (1) Department of Zoology, Faculty of Science, Charles University, Prague, Czech Republic; (2) Department of Biology, Faculty of …
	Table S1 Dataset for Somali and Czech respondents. The columns B – E contain information about respondents: ID (a unique code), Country (Somaliland/Czech republic), Gender (man/woman) and Age. The columns F-AS show complete data for ranking pictures according to fear. These are row data, i.e. low number means high level of fear
	ID	Country	Gender	Age	Bitis arietans Threat	Bitis arietans	Bitis rhinoceros Threat	Bitis rhinoceros	Cerastes cerastes Threat	Cerastes cerastes	Cerastes vipera Threat	Cerastes vipera	Echis pyramidum Threat	Echis pyramidum	Echis sochureki Threat	Echis sochureki	Montivipera raddei Threat	Montivipera raddei	Vipera ammodytes Threat	Vipera ammodytes	Aspidelaps lubricus Threat	Aspidelaps lubricus	Dendroaspis polylepis Threat	Dendroaspis polylepis	Dispholidus typus Threat	Dispholidus typus	Naja atra Threat	Naja atra	Naja haje Threat	Naja haje	Naja melanoleuca Threat	Naja melanoleuca	Naja naja Threat	Naja naja	Naja nivea Threat	Naja nivea	Dasypeltis gansi Threat	Dasypeltis gansi	Python regius Threat	Python regius	Python sebeae Threat	Python sebeae	Telescopus dhara Threat	Telescopus dhara
	r1	Somaliland	man	23	3	19	25	13	24	15	26	27	29	21	28	30	11	33	12	31	39	40	2	38	34	17	1	6	10	35	5	18	4	14	23	37	20	22	8	7	32	9	16	36
	r2	Somaliland	man	23	30	34	12	37	24	19	17	18	31	6	20	35	21	33	22	9	14	15	3	26	39	28	1	10	8	25	5	13	2	11	7	40	27	32	29	4	36	23	16	38
	r3	Somaliland	man	26	5	14	19	9	8	15	18	16	24	27	25	28	26	17	12	33	39	40	32	37	30	31	1	4	23	35	10	3	11	7	2	29	22	34	6	21	36	20	13	38
	r4	Somaliland	man	23	11	13	10	12	9	25	20	22	23	28	27	32	26	29	16	38	39	30	24	31	36	15	1	3	5	35	2	4	8	6	34	40	14	33	7	21	18	19	17	37
	r5	Somaliland	man	23	28	33	31	30	37	25	36	38	32	20	18	10	35	40	24	19	21	34	4	11	22	27	8	14	2	15	5	16	1	29	3	9	7	6	39	12	17	26	23	13
	r6	Somaliland	man	24	3	17	10	2	12	16	6	20	19	18	21	26	27	36	4	28	40	34	39	37	33	25	14	7	32	38	5	8	1	24	13	30	23	35	15	11	31	22	9	29
	r7	Somaliland	man	25	7	9	20	12	5	1	6	3	13	10	16	22	27	35	8	24	39	40	11	32	34	38	28	2	14	33	30	18	31	19	29	36	25	37	17	21	23	15	4	26
	r8	Somaliland	man	23	15	24	8	17	5	18	13	23	11	29	9	34	10	31	7	28	39	37	22	40	36	16	2	25	30	35	3	26	1	20	4	38	21	33	19	14	32	12	6	27
	r9	Somaliland	man	20	16	22	6	9	1	5	12	3	4	10	8	33	13	18	2	25	40	26	34	38	19	31	7	15	35	39	24	37	20	21	11	36	28	27	17	23	32	30	14	29
	r10	Somaliland	man	23	8	19	3	14	2	34	17	4	36	13	22	35	25	24	6	33	28	10	12	37	38	31	1	15	18	26	16	20	5	11	27	30	21	29	7	9	39	32	40	23
	r11	Somaliland	man	22	6	20	19	17	4	14	13	21	16	22	35	26	31	27	18	37	38	39	10	36	40	12	1	3	11	34	9	2	8	7	23	33	24	28	5	25	30	29	15	32
	r12	Somaliland	man	24	3	15	18	12	2	7	17	8	16	20	11	21	19	40	22	23	39	32	33	34	37	24	26	6	36	28	25	4	27	10	29	30	13	38	5	9	31	1	14	35
	r13	Somaliland	man	22	9	19	12	15	14	13	8	11	20	21	22	26	23	29	17	31	39	38	6	40	28	32	1	10	5	36	3	33	2	18	4	35	30	34	16	25	27	24	7	37
	r14	Somaliland	man	20	16	10	6	11	9	8	20	7	18	26	23	28	25	32	12	29	40	39	34	37	35	14	1	13	24	36	4	3	2	22	5	38	19	33	15	21	31	27	17	30
	r15	Somaliland	man	23	1	17	13	5	2	11	4	19	15	26	20	33	27	38	10	29	40	39	31	37	35	18	12	6	7	34	22	8	16	9	30	36	14	24	28	21	25	23	3	32
	r16	Somaliland	man	23	24	29	38	25	5	32	28	27	33	26	31	30	19	22	35	37	36	20	11	14	39	13	4	1	15	9	18	2	3	10	17	40	16	8	34	21	12	23	7	6
	r17	Somaliland	man	23	25	34	15	2	38	36	32	12	16	13	3	33	5	30	31	19	35	7	9	27	10	4	39	1	11	6	17	40	22	21	24	28	14	23	37	20	8	26	18	29
	r18	Somaliland	man	23	8	23	17	20	7	22	29	30	36	9	26	33	28	27	24	38	40	39	2	3	5	6	1	25	34	37	4	11	12	16	35	32	31	19	10	21	15	18	14	13
	r19	Somaliland	man	26	8	18	11	6	10	17	25	27	23	14	9	26	21	33	12	28	40	35	32	39	29	20	1	5	36	37	3	7	2	24	4	38	22	34	15	16	30	19	13	31
	r20	Somaliland	man	21	40	39	38	37	36	30	29	28	27	24	35	32	31	21	33	34	19	20	8	12	10	11	3	2	4	15	5	1	7	13	6	14	18	9	25	22	23	26	17	16
	r21	Somaliland	man	21	10	16	15	1	4	5	11	6	9	13	14	3	22	38	12	29	36	39	34	30	40	23	27	32	24	35	20	33	26	37	19	25	18	21	7	17	31	2	8	28
	r22	Somaliland	man	22	14	15	10	9	32	34	33	37	22	12	23	18	28	40	25	27	38	39	5	30	21	3	6	2	24	35	8	7	1	4	11	19	16	29	36	20	26	13	17	31
	r23	Somaliland	man	23	21	39	25	22	40	28	30	26	37	27	23	32	18	14	35	36	38	33	8	11	20	13	3	1	4	10	5	2	9	7	15	24	19	17	12	6	31	16	29	34
	r24	Somaliland	man	23	12	32	26	20	21	40	35	34	36	28	37	31	19	14	29	30	27	23	7	16	22	10	3	2	4	15	5	1	9	6	25	33	18	17	8	13	24	11	39	38
	r25	Somaliland	man	21	2	22	20	10	7	5	12	21	26	38	39	37	27	35	32	40	34	33	31	25	17	13	11	6	29	30	3	18	9	1	4	36	15	23	8	16	28	19	14	24
	r26	Somaliland	man	21	9	26	28	36	6	5	10	14	39	31	37	20	17	18	16	33	7	8	22	27	32	19	1	15	12	11	4	21	3	25	2	35	38	40	24	23	30	34	13	29
	r27	Somaliland	man	21	27	6	30	17	1	16	13	26	32	29	28	20	7	2	37	33	39	38	14	22	3	15	4	5	23	34	25	36	12	24	11	19	35	9	40	8	31	21	10	18
	r28	Somaliland	man	23	28	21	15	11	12	39	33	37	31	24	6	3	29	27	19	20	17	38	36	30	40	13	14	4	34	16	26	1	10	9	2	7	23	32	8	5	25	18	22	35
	r29	Somaliland	man	23	25	31	14	22	32	29	19	30	23	36	37	21	13	24	26	17	18	34	11	15	10	28	2	1	7	16	3	5	33	6	27	38	40	8	4	9	20	12	39	35
	r30	Somaliland	man	22	5	8	18	20	10	11	12	17	19	25	9	30	28	22	21	31	40	39	3	33	37	29	1	14	2	36	13	27	4	24	7	38	23	32	6	16	35	26	15	34
	r31	Somaliland	man	22	32	17	36	25	8	23	30	14	37	26	13	19	24	33	29	28	34	35	12	38	5	4	2	20	6	21	1	31	7	22	3	15	18	27	11	9	10	16	40	39
	r32	Somaliland	man	22	15	2	39	25	29	22	28	1	3	9	26	38	6	37	27	12	17	13	32	16	14	23	30	7	34	19	35	5	31	11	21	20	40	36	8	10	24	18	33	4
	r33	Somaliland	man	23	1	17	7	2	12	9	15	19	20	23	6	27	25	28	16	32	40	39	33	30	35	22	5	3	36	38	14	8	4	11	31	34	18	29	13	21	37	24	10	26
	r34	Somaliland	man	21	22	2	26	16	9	18	12	36	29	35	39	15	33	32	40	37	38	34	14	11	13	3	4	1	10	25	7	5	8	17	19	21	24	27	20	6	30	28	23	31
	r35	Somaliland	man	20	6	21	26	20	9	19	15	22	28	30	23	27	24	34	18	32	40	39	11	38	16	13	2	5	8	35	3	1	4	7	12	36	29	37	25	17	33	10	14	31
	r36	Somaliland	man	21	14	22	26	21	1	4	2	3	5	8	9	13	12	16	11	18	17	33	32	28	24	30	6	34	15	27	29	35	7	37	10	36	38	31	40	39	23	25	19	20
	r37	Somaliland	man	23	24	31	29	38	30	40	17	19	37	36	34	32	28	21	35	33	9	13	4	7	12	8	1	14	6	11	5	16	3	23	2	15	22	10	20	25	39	26	18	27
	r38	Somaliland	man	22	3	8	17	16	1	2	6	5	13	15	11	29	27	23	7	24	36	35	37	39	40	38	9	10	30	33	12	26	4	28	22	31	21	32	18	20	34	19	14	25
	r39	Somaliland	man	21	18	11	39	36	17	16	15	19	21	29	20	33	8	40	28	32	12	27	6	37	31	10	1	26	5	34	3	7	4	25	2	30	24	38	22	13	35	23	14	9
	r40	Somaliland	man	19	4	10	36	28	26	32	19	11	30	31	35	38	9	13	39	23	14	15	12	29	17	20	1	7	3	21	6	2	34	8	5	18	22	33	37	25	40	24	27	16
	r41	Somaliland	man	21	5	19	10	4	8	12	9	13	15	17	18	22	23	27	24	33	40	35	38	39	29	26	1	3	28	37	6	25	2	20	16	36	31	34	14	21	30	11	7	32
	r42	Somaliland	man	21	11	12	13	2	3	23	34	5	25	38	16	40	32	29	6	27	8	26	14	24	35	21	7	22	18	28	20	36	19	15	1	9	17	10	39	33	30	37	31	4
	r43	Somaliland	man	25	3	13	5	11	12	10	21	15	19	24	1	6	25	38	9	26	34	27	35	39	31	37	20	16	36	40	7	22	2	23	33	29	18	32	8	4	30	14	17	28
	r44	Somaliland	man	25	8	17	21	9	6	16	22	29	24	30	23	13	26	31	18	33	35	36	25	28	39	20	2	1	14	38	12	3	5	7	11	40	27	37	4	10	34	19	15	32
	r45	Somaliland	man	24	20	34	14	8	28	29	10	33	40	39	18	15	23	30	38	25	16	22	2	19	21	3	1	6	9	32	5	7	11	27	17	31	12	24	13	4	35	37	26	36
	r46	Somaliland	man	21	13	11	34	23	3	1	4	2	22	35	32	19	27	21	33	26	30	29	31	24	20	17	5	9	36	37	12	18	16	10	14	38	7	40	6	15	25	28	8	39
	r47	Somaliland	man	23	30	5	9	11	1	23	3	27	26	20	40	34	2	10	39	15	37	24	16	13	7	33	8	32	25	14	35	21	28	38	19	31	4	12	6	22	17	36	18	29
	r48	Somaliland	man	21	1	29	18	21	22	30	12	35	14	19	13	34	23	31	36	17	40	16	7	32	9	24	3	26	4	38	5	10	2	25	6	39	33	37	20	15	28	8	27	11
	r49	Somaliland	man	23	13	28	16	32	1	2	4	5	27	17	23	35	30	38	29	19	36	37	14	39	12	24	9	6	8	40	11	7	3	25	15	18	31	26	20	10	21	33	22	34
	r50	Somaliland	man	21	25	7	19	20	18	3	2	6	5	4	21	14	13	40	12	11	39	31	38	37	1	29	9	26	28	30	34	27	24	23	35	33	22	15	16	17	32	10	8	36
	r51	Somaliland	man	22	30	31	4	29	36	38	37	6	32	24	35	20	34	25	14	19	22	23	7	9	11	10	1	18	8	21	2	17	3	15	5	16	40	13	39	28	26	33	27	12
	r52	Somaliland	man	25	11	13	17	33	24	34	7	6	15	30	20	36	27	4	1	32	16	29	39	14	19	5	12	21	26	10	18	35	2	22	40	31	3	28	25	9	37	23	8	38
	r53	Somaliland	man	24	10	26	21	5	1	4	2	3	15	20	17	32	23	36	11	29	40	39	28	25	35	16	7	8	22	30	34	13	6	14	38	37	9	33	12	24	31	27	19	18
	r54	Somaliland	man	24	22	17	12	9	16	20	21	19	38	37	18	33	26	36	25	28	34	31	29	39	23	14	1	7	15	32	5	6	3	2	4	40	24	30	11	13	35	8	10	27
	r55	Somaliland	man	22	8	25	24	5	12	18	26	22	23	17	39	21	19	11	32	20	31	13	29	14	33	16	4	28	36	9	3	1	2	27	10	34	40	7	35	30	38	6	37	15
	r56	Somaliland	man	21	25	39	13	5	18	19	6	24	14	9	17	11	10	29	16	4	34	7	31	33	28	30	1	20	27	38	12	2	40	21	8	23	22	32	15	3	35	26	37	36
	r57	Somaliland	man	22	25	10	18	15	24	30	20	35	26	23	29	7	12	32	6	36	14	4	19	17	40	38	1	11	5	8	22	16	3	9	37	31	27	33	39	2	21	34	28	13
	r58	Somaliland	man	23	9	24	31	20	25	21	28	35	23	36	27	32	37	34	30	33	39	40	22	8	16	12	1	4	2	6	11	3	15	26	7	38	13	17	10	19	5	14	29	18
	r59	Somaliland	man	23	29	26	14	20	7	18	22	30	17	27	10	37	36	40	21	28	12	9	5	16	6	23	1	15	24	34	3	13	2	8	4	33	38	39	31	11	25	32	19	35
	r60	Somaliland	man	24	21	15	11	22	19	14	17	20	24	25	13	30	18	27	16	28	36	35	5	37	39	38	1	7	4	34	3	8	2	12	6	40	33	32	9	10	31	23	29	26
	r61	Somaliland	man	19	36	11	37	23	38	27	6	12	34	28	31	32	13	2	18	15	40	10	4	39	17	1	9	19	24	33	5	26	3	21	30	25	29	35	8	7	16	20	14	22
	r62	Somaliland	man	21	2	3	20	7	30	11	13	8	19	21	12	16	23	37	10	32	39	38	36	35	40	14	1	31	28	17	5	24	6	18	4	29	15	33	27	26	34	25	9	22
	r63	Somaliland	man	23	3	22	12	5	7	8	16	21	20	31	9	23	24	34	10	33	35	36	26	38	40	19	1	2	27	39	15	13	11	6	28	32	25	37	4	14	30	18	17	29
	r64	Somaliland	man	23	8	29	7	2	27	18	11	32	31	30	19	33	28	37	5	35	36	39	17	38	22	9	4	1	15	26	14	13	10	21	3	40	34	24	12	16	20	25	6	23
	r65	Somaliland	man	27	3	10	16	8	24	29	26	28	9	23	6	5	27	35	7	25	40	34	22	37	15	20	12	1	14	36	11	2	13	18	21	39	30	38	4	19	32	17	31	33
	r66	Somaliland	man	21	10	17	14	2	3	20	6	7	23	16	21	29	13	22	11	27	36	35	31	40	32	30	8	25	9	39	5	15	4	26	1	37	28	38	12	19	34	18	24	33
	r67	Somaliland	man	21	1	38	34	11	9	5	39	33	26	31	21	10	6	22	8	35	37	40	13	12	27	20	3	32	25	29	24	19	23	7	28	36	17	16	2	30	15	4	14	18
	r68	Somaliland	man	21	9	26	15	32	17	25	18	12	31	20	33	24	28	36	16	35	40	29	19	30	23	22	2	1	3	38	6	4	7	10	13	37	8	39	11	5	14	27	21	34
	r69	Somaliland	man	23	7	31	29	23	2	14	9	15	27	35	4	30	32	39	28	33	17	18	12	38	11	19	1	10	13	40	8	6	3	16	5	37	20	36	26	21	25	24	22	34
	r70	Somaliland	man	22	6	11	18	5	19	26	27	20	22	21	15	23	29	38	13	30	32	40	36	31	37	12	4	1	25	34	8	14	2	9	24	39	10	28	3	7	33	16	17	35
	r71	Somaliland	man	22	16	32	6	8	1	12	23	15	21	39	34	36	10	22	37	35	30	27	17	29	14	7	11	3	4	38	5	9	2	13	25	31	18	40	26	24	33	20	28	19
	r72	Somaliland	man	22	14	16	10	28	29	18	31	30	33	34	22	26	36	40	39	12	4	11	15	20	3	5	1	8	9	23	7	6	2	25	17	32	13	35	21	24	38	27	37	19
	r73	Somaliland	man	21	3	13	23	20	15	8	7	18	21	40	28	25	32	12	19	39	36	31	33	26	27	34	9	1	10	4	2	38	5	22	30	35	29	11	16	17	37	24	6	14
	r74	Somaliland	man	22	40	8	22	10	9	18	7	25	27	19	23	13	28	16	11	32	37	15	34	24	14	4	1	3	6	12	5	2	33	31	17	30	20	39	36	26	35	38	29	21
	r75	Somaliland	man	23	2	15	16	10	5	6	7	12	25	18	8	26	20	32	3	28	40	39	34	36	38	27	1	23	22	37	11	31	4	13	17	33	24	35	9	19	29	21	14	30
	r76	Somaliland	man	21	19	26	37	31	25	10	22	13	23	28	39	27	20	34	14	33	24	29	2	30	7	3	5	6	4	15	8	1	11	9	12	18	17	16	35	38	40	36	21	32
	r77	Somaliland	man	21	15	17	18	22	19	25	16	23	24	27	13	26	28	36	20	32	34	14	39	40	38	9	1	5	11	33	6	7	2	8	12	37	30	35	4	3	31	10	21	29
	r78	Somaliland	man	22	12	18	17	11	19	21	23	20	28	27	16	24	38	36	25	26	40	39	5	37	14	15	2	8	6	32	4	7	3	13	1	35	29	31	10	9	33	34	22	30
	r79	Somaliland	man	20	30	29	7	32	28	17	12	13	15	31	8	23	34	26	9	16	36	27	25	37	19	10	1	5	22	38	3	6	2	33	4	24	14	35	21	20	18	11	39	40
	r80	Somaliland	man	22	5	15	20	14	18	3	12	4	7	29	30	28	25	10	8	27	40	39	2	37	31	32	6	24	26	38	19	9	1	17	11	36	21	34	16	23	33	22	13	35
	r81	Somaliland	man	23	15	16	26	29	22	21	28	33	17	32	27	34	30	37	31	20	40	39	9	36	6	10	1	8	5	23	4	7	2	12	3	38	25	24	18	11	35	14	13	19
	r82	Somaliland	man	23	5	14	7	8	37	38	35	11	9	10	13	30	15	31	12	20	40	39	24	26	27	22	1	17	16	29	3	21	2	36	4	28	19	32	34	18	25	33	6	23
	r83	Somaliland	man	21	5	6	14	13	3	8	4	10	23	22	12	24	20	25	16	21	40	39	34	37	35	27	1	26	32	38	29	28	18	17	15	33	19	36	11	2	31	9	7	30
	r84	Somaliland	man	26	38	29	40	39	35	26	11	27	25	31	36	24	32	15	33	34	19	16	6	20	17	9	1	23	8	18	2	22	4	30	3	5	7	21	37	12	14	13	28	10
	r85	Somaliland	man	21	27	14	25	33	20	18	36	8	40	15	24	11	26	30	23	13	39	10	28	16	7	32	22	4	17	29	2	3	1	19	38	9	12	34	6	21	37	5	31	35
	r86	Somaliland	man	25	3	13	17	28	32	31	22	16	19	30	25	14	39	10	18	40	33	34	12	38	6	5	21	24	35	23	9	2	1	15	26	37	7	36	4	8	20	27	29	11
	r87	Somaliland	man	23	15	18	35	36	10	9	8	11	13	14	12	16	21	28	19	20	40	38	27	37	32	34	1	7	2	39	3	6	4	23	5	31	22	30	24	26	29	33	17	25
	r88	Somaliland	man	22	1	7	19	5	2	17	6	38	26	21	18	13	32	15	14	24	34	29	35	28	36	27	4	40	31	30	8	10	25	11	9	37	20	33	3	23	39	22	16	12
	r89	Somaliland	man	21	33	39	34	20	25	13	30	18	15	11	21	12	5	8	24	36	7	38	9	10	29	32	4	28	26	35	2	37	3	31	1	16	6	17	23	22	14	27	19	40
	r90	Somaliland	man	22	3	15	13	12	1	11	2	24	14	26	4	27	20	33	19	34	40	39	32	37	38	17	8	6	9	35	29	7	18	23	30	36	16	28	10	22	31	21	5	25
	r91	Somaliland	man	26	6	16	9	10	12	8	11	20	28	29	17	24	26	34	25	27	30	22	36	39	35	23	2	5	13	37	3	1	18	19	32	40	31	38	4	7	21	15	14	33
	r92	Somaliland	man	24	12	10	8	11	6	5	9	7	20	17	15	16	21	30	13	23	40	38	34	37	33	26	2	4	32	36	25	24	1	22	28	29	27	31	14	19	39	18	3	35
	r93	Somaliland	man	25	6	21	17	33	4	23	18	26	29	7	12	24	19	35	11	15	40	39	32	37	34	22	1	3	27	30	14	8	2	20	5	38	13	28	10	9	36	16	25	31
	r94	Somaliland	woman	22	6	21	17	2	4	18	10	19	30	27	26	22	24	35	14	33	40	39	23	36	32	29	1	13	9	38	11	3	7	16	15	37	25	34	12	20	31	28	5	8
	r95	Somaliland	woman	20	8	18	20	9	10	16	14	30	21	23	19	27	26	38	15	32	33	24	37	36	25	5	6	1	31	35	13	4	3	7	39	40	17	34	2	11	29	22	12	28
	r96	Somaliland	woman	20	2	23	6	14	3	1	4	16	22	18	20	33	25	29	12	32	37	38	40	34	31	27	10	7	21	39	9	30	8	11	15	36	17	35	5	19	24	26	13	28
	r97	Somaliland	woman	20	11	23	26	15	27	40	20	21	18	31	17	37	13	32	29	33	25	39	14	30	22	10	1	5	7	34	2	12	8	9	3	35	19	28	4	6	38	16	24	36
	r98	Somaliland	woman	19	10	22	14	18	12	9	8	19	28	20	32	27	33	30	13	21	40	39	6	36	35	23	3	11	5	38	1	16	2	29	4	37	17	34	15	25	31	26	7	24
	r99	Somaliland	woman	20	16	27	36	8	35	7	11	13	9	34	37	30	24	29	15	25	20	14	10	22	31	6	33	17	38	21	39	18	1	40	26	28	32	23	19	5	4	2	12	3
	r100	Somaliland	woman	23	2	14	28	16	7	23	18	21	25	22	5	31	27	30	20	38	40	35	32	39	33	12	3	1	11	37	9	6	24	10	26	34	19	29	4	8	36	13	17	15
	r101	Somaliland	woman	23	1	23	14	9	4	18	3	28	19	25	16	32	24	26	21	31	33	36	38	39	34	7	8	2	15	35	13	5	11	10	29	30	20	37	6	12	40	22	17	27
	r102	Somaliland	woman	19	22	37	17	12	1	10	21	26	36	15	3	38	40	25	35	18	30	14	8	31	33	24	2	9	6	32	5	4	7	39	16	20	28	27	23	11	29	34	19	13
	r103	Somaliland	woman	22	10	17	6	11	16	8	12	18	19	20	4	26	22	31	15	27	33	32	38	36	37	25	1	3	29	39	9	23	2	14	5	40	21	35	13	24	34	28	7	30
	r104	Somaliland	woman	21	12	23	17	7	16	25	9	15	11	37	22	31	20	19	13	30	40	33	38	39	34	14	1	2	32	36	5	4	3	6	28	35	21	29	8	18	24	27	10	26
	r105	Somaliland	woman	21	2	11	12	13	1	22	19	23	26	21	5	29	27	33	8	28	34	40	38	37	39	7	14	9	30	36	6	15	18	10	24	32	25	35	4	17	31	16	3	20
	r106	Somaliland	woman	24	19	27	35	16	18	8	10	25	11	6	22	26	15	32	17	37	40	36	31	5	4	24	2	9	20	39	1	13	12	30	3	34	14	33	7	28	23	21	29	38
	r107	Somaliland	woman	23	31	32	15	22	27	13	23	18	20	12	2	3	38	9	25	5	39	7	6	33	26	30	19	28	34	8	16	29	14	1	4	11	10	36	21	24	35	40	17	37
	r108	Somaliland	woman	21	14	29	10	12	17	15	13	27	22	24	25	34	40	39	9	30	35	37	4	28	18	16	3	2	7	20	5	8	1	21	6	32	23	26	11	31	38	33	19	36
	r109	Somaliland	woman	21	7	22	30	4	21	6	8	12	33	27	14	25	37	40	26	13	35	32	24	36	17	18	11	1	3	39	10	19	2	9	23	16	5	38	34	28	15	20	29	31
	r110	Somaliland	woman	19	7	25	36	16	21	5	28	24	11	20	39	38	15	33	29	10	18	9	35	19	8	31	1	27	37	40	26	2	32	23	12	14	30	4	3	22	34	17	6	13
	r111	Somaliland	woman	20	3	16	13	5	7	10	15	19	18	28	26	14	27	25	12	29	40	37	32	33	24	21	1	2	22	38	30	6	9	4	36	34	20	31	11	17	39	23	8	35
	r112	Somaliland	woman	20	26	18	11	9	12	13	15	14	27	17	24	25	29	30	19	28	39	40	35	34	22	21	3	1	23	37	5	2	8	6	38	32	20	36	7	4	33	16	10	31
	r113	Somaliland	woman	19	20	7	38	16	12	32	33	5	28	27	17	39	30	13	23	36	25	34	40	31	26	11	1	18	6	14	2	24	3	22	4	9	10	15	37	21	19	29	8	35
	r114	Somaliland	woman	22	7	18	20	17	1	3	5	11	10	14	12	33	25	31	9	34	39	38	30	40	29	26	19	4	32	36	27	15	24	8	21	23	13	35	16	22	37	28	2	6
	r115	Somaliland	woman	23	3	18	7	19	4	5	16	10	24	25	12	39	35	33	2	36	37	31	14	27	29	8	1	11	28	32	38	22	23	20	34	30	21	26	6	15	13	9	17	40
	r116	Somaliland	woman	23	3	14	4	11	5	22	31	29	12	16	30	32	8	37	24	26	34	20	7	21	33	15	18	2	13	17	10	39	1	9	28	27	35	6	19	40	38	25	23	36
	r117	Somaliland	woman	22	12	15	10	16	1	8	5	22	23	14	18	26	13	28	6	34	39	37	17	40	38	11	2	3	31	36	29	27	4	9	19	35	7	33	20	24	32	21	25	30
	r118	Somaliland	woman	22	4	9	18	29	15	7	2	3	26	27	33	34	30	17	31	37	40	38	10	21	32	6	12	1	11	25	35	20	13	19	28	22	14	23	16	24	5	39	36	8
	r119	Somaliland	woman	20	35	7	24	2	11	23	8	5	6	9	21	4	38	22	33	12	40	32	13	16	15	34	10	19	30	26	37	3	1	29	31	27	39	36	17	28	25	14	18	20
	r120	Somaliland	woman	22	25	14	30	33	4	21	29	12	39	23	15	26	40	35	36	27	38	34	2	3	22	16	1	19	20	8	7	17	10	11	5	28	9	13	24	18	31	6	32	37
	r121	Somaliland	woman	21	18	27	12	11	7	6	21	24	25	23	16	17	9	29	15	22	40	37	33	34	39	30	2	1	3	32	8	4	14	10	28	36	35	31	19	5	26	13	20	38
	r122	Somaliland	woman	20	10	11	23	22	18	21	17	26	6	14	24	13	27	38	15	34	40	29	33	4	37	19	28	2	12	35	30	1	20	16	39	32	3	31	25	7	36	9	8	5
	r123	Somaliland	woman	21	3	4	13	6	23	12	14	16	11	7	10	27	8	28	9	32	40	37	36	34	33	17	1	22	29	39	21	25	2	19	20	31	18	35	5	24	30	26	15	38
	r124	Somaliland	woman	22	8	21	3	4	6	23	12	11	2	5	20	25	17	33	1	31	40	38	29	39	34	14	9	15	28	36	10	18	7	22	30	37	16	27	13	19	32	26	24	35
	r125	Czech republic	man	18	11	21	8	6	12	20	13	23	19	27	14	15	22	25	28	24	17	35	1	18	16	36	5	10	9	31	2	7	3	30	4	32	26	34	40	39	37	38	33	29
	r126	Czech republic	man	18	10	17	35	36	14	23	11	12	6	24	13	16	19	28	15	29	8	33	1	25	30	27	4	18	3	32	5	20	2	21	7	34	26	31	37	40	38	39	9	22
	r127	Czech republic	man	18	17	25	15	18	12	13	3	14	16	24	19	11	21	9	4	10	22	20	1	28	23	31	7	26	6	36	8	29	5	33	2	32	35	34	40	39	38	37	30	27
	r128	Czech republic	man	19	14	18	13	15	11	10	9	12	19	20	22	23	16	24	17	21	37	38	8	25	39	40	1	4	3	26	2	5	6	29	7	27	36	28	33	32	35	34	31	30
	r129	Czech republic	man	18	17	21	12	11	10	9	1	2	20	34	14	18	19	32	27	25	23	24	3	36	15	13	7	33	4	37	6	30	5	29	8	39	38	40	31	26	16	28	22	35
	r130	Czech republic	man	19	9	10	3	4	14	15	6	5	13	30	11	12	16	17	8	7	27	28	1	2	36	35	18	19	24	32	20	21	22	23	25	26	34	33	40	39	38	37	29	31
	r131	Czech republic	man	18	9	10	2	1	3	4	8	7	14	13	5	6	15	16	12	11	19	18	21	17	38	28	26	25	27	32	22	24	20	33	23	29	30	31	40	39	37	36	34	35
	r132	Czech republic	man	19	23	32	20	19	11	12	17	18	30	29	8	7	14	13	33	21	40	39	6	38	26	27	4	25	5	28	1	36	2	22	3	9	24	37	35	34	15	16	31	10
	r133	Czech republic	man	18	5	6	10	11	1	3	2	4	13	14	28	23	15	16	9	29	32	31	39	40	8	7	18	30	19	36	20	33	17	25	21	38	27	37	12	22	34	24	26	35
	r134	Czech republic	man	18	7	13	30	34	8	18	15	25	14	29	37	26	12	11	19	24	40	39	1	38	20	22	17	23	16	32	4	28	2	10	21	36	27	33	3	5	9	6	31	35
	r135	Czech republic	man	20	17	18	24	23	15	14	16	27	19	20	28	29	25	13	26	22	39	40	1	5	3	2	9	6	10	34	8	11	7	21	4	12	33	32	35	36	38	37	30	31
	r136	Czech republic	man	21	36	28	30	29	35	34	37	38	32	40	31	25	27	20	39	33	9	10	1	13	2	8	4	19	7	12	6	15	5	23	3	14	11	16	26	24	21	22	17	18
	r137	Czech republic	man	19	12	22	17	18	16	14	13	15	23	34	20	30	31	32	24	33	40	38	7	37	9	8	1	10	5	36	4	6	2	28	3	39	11	35	21	19	26	27	25	29
	r138	Czech republic	man	18	17	26	20	39	14	23	13	15	11	24	19	18	12	27	25	16	10	21	6	32	38	22	1	8	4	33	2	5	7	9	3	31	35	34	28	36	30	37	29	40
	r139	Czech republic	man	18	11	19	6	15	12	22	13	23	7	16	8	14	20	29	10	24	30	31	28	36	38	40	5	34	25	33	17	37	4	18	9	39	26	32	1	2	21	3	27	35
	r140	Czech republic	man	18	18	7	6	3	10	8	1	9	21	23	25	20	29	26	24	15	22	27	12	31	28	32	19	34	4	39	16	37	5	30	14	40	36	38	2	11	13	17	33	35
	r141	Czech republic	man	19	5	6	8	7	1	2	3	4	10	11	15	16	14	13	21	12	40	39	31	33	32	38	22	26	37	28	36	29	24	25	23	35	30	27	17	18	19	20	9	34
	r142	Czech republic	man	19	35	33	1	2	40	38	36	39	18	19	32	22	29	21	27	30	5	3	6	16	15	26	4	24	11	12	13	9	10	23	14	8	28	17	31	25	20	34	37	7
	r143	Czech republic	man	19	18	8	21	20	14	17	19	16	22	23	15	11	13	12	10	9	1	2	34	39	31	30	5	37	35	36	6	40	4	28	3	38	33	32	7	25	26	24	27	29
	r144	Czech republic	man	19	13	14	20	18	6	5	2	1	17	24	7	8	28	37	19	21	32	31	27	35	40	39	4	15	26	36	9	29	3	16	12	34	25	33	10	11	22	23	30	38
	r145	Czech republic	man	19	9	7	4	3	2	1	8	6	12	24	23	10	25	20	5	11	14	15	29	31	18	33	13	37	28	38	16	35	19	36	17	39	32	40	21	22	26	27	34	30
	r146	Czech republic	man	19	40	36	12	11	14	15	13	16	35	39	24	23	38	28	25	26	1	2	19	18	3	4	9	5	6	17	7	21	10	32	8	22	30	20	37	29	34	33	31	27
	r147	Czech republic	man	18	3	4	9	10	1	2	5	6	16	28	11	17	20	21	12	18	29	33	19	32	39	40	7	35	15	38	8	36	13	31	14	37	30	34	24	25	27	26	22	23
	r148	Czech republic	man	18	6	18	13	20	14	26	25	16	23	32	7	22	11	21	9	33	38	39	27	37	31	24	1	15	30	40	5	34	3	10	4	36	28	35	8	2	19	12	17	29
	r149	Czech republic	man	19	13	27	24	30	7	9	11	8	12	15	16	21	10	26	14	28	33	40	3	29	31	38	2	37	1	25	5	39	4	22	6	35	23	36	18	17	32	34	20	19
	r150	Czech republic	man	36	9	16	7	8	1	2	3	4	11	12	20	14	5	13	6	10	18	31	19	38	27	40	25	32	22	36	23	39	21	26	24	37	15	35	28	34	29	30	17	33
	r151	Czech republic	man	36	27	33	22	28	24	31	23	30	20	32	25	37	29	36	34	26	12	13	2	10	15	9	4	8	3	11	7	1	5	21	6	14	19	16	35	39	40	38	17	18
	r152	Czech republic	man	36	8	26	9	19	17	25	11	22	12	21	15	28	16	23	14	27	13	38	1	33	6	36	5	40	2	34	3	31	7	35	4	32	10	37	20	29	30	24	18	39
	r153	Czech republic	man	31	16	15	23	21	4	3	1	2	19	18	11	12	27	28	22	17	32	31	5	35	14	13	7	39	10	34	9	40	8	33	6	37	30	38	24	20	25	26	29	36
	r154	Czech republic	man	19	3	7	5	15	1	2	9	8	17	24	25	6	4	11	10	16	36	27	33	35	37	26	23	21	32	39	22	28	19	29	20	40	38	34	12	18	14	13	30	31
	r155	Czech republic	man	19	34	26	16	25	31	30	35	29	33	37	38	17	32	28	36	24	9	10	1	7	23	40	4	18	2	21	5	8	3	20	6	11	27	12	19	15	14	13	39	22
	r156	Czech republic	man	19	16	36	25	26	24	21	22	23	9	18	28	35	19	20	17	27	37	32	1	6	33	40	3	10	4	38	5	29	7	11	2	39	34	15	8	14	12	13	30	31
	r157	Czech republic	man	19	26	32	11	13	14	15	12	16	28	29	10	9	36	5	33	34	22	30	21	24	31	27	1	6	3	23	2	4	20	8	35	25	17	19	40	39	38	37	7	18
	r158	Czech republic	man	23	32	24	34	25	35	37	36	29	38	39	22	20	30	13	31	28	6	7	3	1	2	19	4	18	8	5	9	16	17	26	10	15	40	11	21	23	14	27	33	12
	r159	Czech republic	man	24	6	18	25	24	23	22	12	7	15	28	13	26	16	20	14	19	9	8	11	27	38	34	2	32	5	39	3	10	1	17	4	40	29	35	37	36	21	33	30	31
	r160	Czech republic	man	22	13	22	29	27	19	18	21	20	28	23	16	15	14	33	30	26	34	36	6	40	12	10	4	7	1	39	3	11	2	9	5	37	32	38	25	17	35	24	8	31
	r161	Czech republic	man	19	5	6	3	2	1	14	9	15	12	22	7	18	8	24	11	32	39	40	27	30	33	25	4	34	26	35	21	38	19	13	16	37	23	36	10	29	28	20	17	31
	r162	Czech republic	man	20	5	16	31	30	11	12	14	24	21	20	23	32	28	18	22	27	29	38	3	26	7	40	4	17	8	13	2	33	1	25	6	35	9	37	15	19	36	34	10	39
	r163	Czech republic	man	26	25	27	11	12	29	31	34	40	20	15	30	33	32	17	28	39	38	35	3	1	2	6	36	4	10	18	37	7	23	14	5	8	16	9	26	19	21	22	24	13
	r164	Czech republic	man	26	36	38	19	24	12	10	11	13	34	27	35	37	30	28	33	22	17	18	5	7	9	21	1	14	6	39	4	8	2	23	3	40	20	15	25	32	26	31	29	16
	r165	Czech republic	man	21	13	22	17	12	25	26	23	24	16	18	20	21	19	33	11	14	39	40	31	28	29	30	3	6	7	32	2	1	5	27	4	37	34	36	10	9	8	15	35	38
	r166	Czech republic	man	19	5	9	15	16	3	4	2	1	8	7	6	18	10	11	17	12	35	34	40	33	37	36	20	27	21	30	38	26	19	28	39	32	29	31	24	25	23	22	13	14
	r167	Czech republic	man	21	7	24	28	36	13	17	8	9	4	19	5	16	23	31	1	32	18	22	10	33	34	14	11	21	35	38	25	6	30	2	3	39	20	40	26	29	12	27	15	37
	r168	Czech republic	man	24	2	11	34	24	20	23	16	21	3	19	10	14	8	9	22	31	33	32	26	30	29	28	39	6	27	17	40	35	37	7	38	36	25	13	1	5	12	4	15	18
	r169	Czech republic	man	21	10	19	25	22	11	14	12	20	21	24	17	29	26	37	18	28	35	34	5	39	32	23	1	2	4	38	6	31	3	9	7	40	27	33	16	15	30	8	13	36
	r170	Czech republic	man	20	14	13	26	27	23	24	15	25	20	21	16	17	28	29	19	18	31	32	6	40	9	10	4	30	7	39	8	38	5	11	3	37	35	36	1	2	22	12	34	33
	r171	Czech republic	man	21	12	37	31	23	33	32	34	35	11	27	25	28	22	24	20	29	16	15	1	21	7	19	3	6	2	8	4	5	10	14	18	9	17	13	39	40	38	26	36	30
	r172	Czech republic	man	24	8	11	18	19	5	9	4	7	17	12	15	10	16	27	14	21	33	36	29	35	34	31	1	25	28	37	2	32	3	23	6	40	22	39	20	26	30	24	13	38
	r173	Czech republic	man	26	13	37	39	34	30	38	33	36	32	40	8	20	21	15	12	31	22	28	1	7	26	18	17	27	5	24	14	2	19	6	10	23	9	11	35	29	3	4	16	25
	r174	Czech republic	man	19	21	30	14	15	11	12	16	18	28	23	29	17	20	22	26	19	8	38	1	9	7	10	2	31	3	39	4	33	5	34	6	40	36	35	27	25	13	24	32	37
	r175	Czech republic	man	20	4	22	16	14	1	5	2	8	26	12	3	23	10	11	13	9	18	21	39	37	40	38	7	32	33	34	20	36	15	27	17	35	29	31	19	25	24	28	6	30
	r176	Czech republic	man	20	9	10	14	13	1	2	8	3	19	20	11	12	18	17	15	16	21	22	38	40	29	30	4	32	31	37	6	39	5	34	7	35	33	36	26	27	25	28	24	23
	r177	Czech republic	man	21	27	16	17	18	29	33	5	28	13	9	31	11	26	25	30	10	36	37	8	14	38	39	1	23	7	34	3	15	4	32	2	40	24	35	22	20	19	21	12	6
	r178	Czech republic	man	21	9	37	12	14	23	39	11	15	20	13	33	36	19	25	10	38	26	27	4	22	18	24	1	8	6	28	3	7	2	21	5	29	31	40	17	16	34	35	32	30
	r179	Czech republic	man	20	11	12	9	8	3	4	5	6	31	30	13	14	18	17	23	24	32	33	16	39	19	20	2	28	26	36	25	27	1	29	10	40	35	38	7	15	21	22	34	37
	r180	Czech republic	man	20	17	26	11	7	2	3	12	8	22	21	4	15	13	18	27	25	10	5	20	31	29	30	1	14	32	35	24	36	19	9	6	34	28	33	40	37	38	39	23	16
	r181	Czech republic	man	23	34	17	6	15	33	28	27	29	37	9	13	11	39	24	14	18	31	26	35	30	21	22	1	12	36	25	4	5	2	7	3	20	40	32	10	8	19	16	38	23
	r182	Czech republic	man	24	13	16	11	19	21	20	23	22	18	24	10	4	31	5	12	8	1	2	32	35	39	37	7	33	34	38	3	9	26	27	30	40	25	36	14	6	17	15	28	29
	r183	Czech republic	man	21	23	40	27	18	21	12	4	11	39	25	37	28	29	24	36	19	8	7	31	15	6	26	2	14	32	34	5	17	3	20	1	35	30	16	10	13	38	9	33	22
	r184	Czech republic	man	20	10	22	28	39	4	21	9	15	12	19	18	20	17	30	13	16	6	23	1	33	38	32	3	25	2	36	5	26	11	34	8	24	14	31	29	40	27	37	7	35
	r185	Czech republic	man	21	17	18	22	20	5	7	6	12	11	15	19	13	14	23	10	24	37	36	26	39	34	35	1	33	30	31	4	32	3	27	2	38	25	28	8	16	21	9	29	40
	r186	Czech republic	man	23	14	11	13	3	12	1	2	9	21	19	6	17	18	10	15	22	27	30	26	37	40	36	5	35	29	39	25	31	7	32	8	34	33	38	20	4	23	24	16	28
	r187	Czech republic	man	24	1	32	33	15	8	24	13	19	9	28	5	34	16	20	6	30	29	38	3	39	17	12	26	31	21	25	35	11	36	10	4	37	2	40	22	23	27	14	7	18
	r188	Czech republic	man	21	12	17	19	18	10	21	9	22	23	29	27	26	30	11	20	25	40	39	1	8	38	34	36	2	3	28	35	4	13	6	37	33	5	31	15	14	24	16	7	32
	r189	Czech republic	man	21	14	18	19	20	16	27	25	26	24	21	11	10	30	33	13	32	31	6	7	37	2	3	1	29	8	39	5	34	4	28	9	40	23	35	15	12	38	17	22	36
	r190	Czech republic	man	22	5	30	26	25	9	7	10	8	13	12	27	23	32	39	31	19	20	38	4	28	18	17	14	2	11	35	3	1	6	29	16	37	24	33	34	22	15	21	36	40
	r191	Czech republic	man	21	18	11	19	5	32	35	25	31	20	28	15	7	26	27	17	14	21	30	38	39	40	9	2	1	16	22	3	6	4	10	24	37	23	36	8	13	29	12	34	33
	r192	Czech republic	man	20	8	16	4	7	3	11	5	14	17	13	12	22	18	20	10	27	26	32	31	36	40	37	1	28	39	38	6	33	2	25	34	30	24	35	19	21	9	23	15	29
	r193	Czech republic	man	20	14	20	29	28	12	15	16	13	19	30	10	4	5	3	25	18	39	40	23	24	2	1	33	27	21	17	34	37	32	6	9	38	7	35	26	36	31	8	11	22
	r194	Czech republic	man	23	11	32	31	29	14	13	9	10	33	22	28	27	12	34	30	25	8	7	4	17	39	38	1	35	5	15	3	16	2	37	6	20	36	18	23	24	26	21	40	19
	r195	Czech republic	man	22	1	24	25	19	2	16	3	7	10	23	20	28	17	29	8	30	36	32	18	37	33	22	6	11	15	35	12	31	4	14	5	38	13	40	26	27	39	21	9	34
	r196	Czech republic	man	22	13	10	30	32	14	5	8	6	9	21	20	25	23	33	12	28	36	35	7	40	18	16	1	19	11	37	3	17	2	27	4	39	31	38	24	29	15	26	22	34
	r197	Czech republic	man	21	22	25	23	27	20	17	21	24	15	26	31	32	35	33	18	14	34	38	8	12	29	28	4	2	6	11	9	10	3	1	16	40	13	39	19	5	36	7	30	37
	r198	Czech republic	man	21	16	15	4	3	12	19	11	14	8	21	6	10	17	22	5	7	1	2	25	34	29	32	27	33	37	38	20	28	26	31	30	39	36	35	18	13	23	9	24	40
	r199	Czech republic	man	21	17	14	30	33	24	10	13	26	23	31	22	15	25	29	28	36	40	12	6	38	11	8	2	27	9	35	5	37	3	19	4	39	18	7	32	34	16	21	20	1
	r200	Czech republic	man	25	26	27	28	23	18	14	16	17	24	35	29	30	34	33	25	32	10	9	1	15	8	7	3	13	2	12	5	11	4	19	6	40	37	39	21	22	31	20	36	38
	r201	Czech republic	man	22	20	22	6	15	27	19	26	25	21	18	14	7	24	34	16	17	10	12	13	28	5	9	1	31	8	29	3	11	2	23	4	40	36	39	35	33	30	32	37	38
	r202	Czech republic	man	22	18	19	23	24	16	14	17	29	25	22	12	28	27	31	26	33	34	30	3	39	40	38	11	1	2	35	9	13	6	10	7	36	21	20	4	5	32	8	15	37
	r203	Czech republic	man	22	20	17	4	3	7	1	6	5	19	16	21	18	24	25	2	23	33	32	12	37	39	36	11	30	27	38	10	40	8	31	9	35	28	29	22	13	15	14	26	34
	r204	Czech republic	man	21	31	26	24	23	32	33	27	28	19	12	36	35	30	15	34	20	8	7	5	38	9	10	1	37	4	39	3	11	2	21	6	40	14	13	22	29	18	17	25	16
	r205	Czech republic	man	20	10	38	22	28	21	24	26	23	20	30	27	39	19	35	8	31	7	12	6	34	9	14	3	13	2	36	4	11	1	17	5	40	33	37	16	18	29	32	15	25
	r206	Czech republic	man	21	7	13	17	12	11	2	8	9	18	24	22	19	16	26	10	25	29	30	37	39	35	36	3	27	15	34	6	1	4	23	5	40	38	33	14	28	21	20	31	32
	r207	Czech republic	man	20	13	22	19	25	11	16	9	12	14	31	8	23	28	26	24	29	37	36	5	35	34	3	15	1	2	38	17	21	10	7	4	33	30	40	6	20	18	27	32	39
	r208	Czech republic	man	23	34	35	36	39	9	6	4	3	29	30	24	14	38	32	23	8	1	2	21	12	5	16	22	25	20	10	15	40	17	26	18	7	27	19	31	33	37	28	11	13
	r209	Czech republic	man	26	7	5	21	4	31	32	30	28	20	29	16	18	27	25	1	2	10	9	11	35	8	3	14	33	38	36	12	6	15	23	13	34	39	40	19	17	22	24	26	37
	r210	Czech republic	man	20	9	26	16	23	7	12	5	6	27	19	24	21	28	25	10	11	15	14	20	32	40	39	4	38	35	34	1	37	3	30	2	36	18	33	8	22	17	29	13	31
	r211	Czech republic	man	21	32	17	36	29	31	27	24	30	20	22	23	25	33	21	28	26	19	37	38	1	39	40	10	14	4	6	18	35	11	12	13	2	15	5	3	8	34	7	16	9
	r212	Czech republic	man	22	7	29	12	25	15	18	23	17	26	19	28	30	24	32	27	37	13	3	31	40	33	34	1	8	11	39	4	10	2	21	6	35	22	38	9	5	36	16	14	20
	r213	Czech republic	man	22	6	15	17	12	5	24	13	4	37	14	25	30	8	21	20	39	23	35	29	38	40	28	18	2	19	33	27	1	3	7	31	36	11	9	16	34	22	26	10	32
	r214	Czech republic	man	22	20	26	19	15	23	28	16	25	29	36	21	32	35	27	12	30	33	39	7	10	9	4	1	11	6	37	3	8	2	18	5	38	34	40	14	22	24	13	17	31
	r215	Czech republic	man	23	36	33	1	2	25	35	32	34	13	12	15	6	24	11	14	16	38	39	7	10	22	23	4	21	37	8	5	26	3	40	9	29	27	28	18	19	17	20	31	30
	r216	Czech republic	man	19	32	27	9	8	6	7	5	4	28	26	24	23	37	36	31	25	2	1	12	33	15	14	16	18	17	34	10	13	3	35	11	39	29	40	22	21	30	38	20	19
	r217	Czech republic	man	22	13	23	5	11	16	19	17	18	25	12	10	22	21	30	24	28	33	26	35	40	39	38	7	15	32	31	8	14	3	1	9	37	34	36	2	6	27	4	20	29
	r218	Czech republic	man	22	24	20	6	10	18	28	29	25	22	14	4	5	19	26	21	12	15	9	8	37	40	39	2	35	34	36	17	30	1	33	3	32	23	38	7	13	16	11	27	31
	r219	Czech republic	man	22	22	27	11	37	31	32	21	16	30	36	23	26	29	5	28	10	1	2	15	8	19	33	18	35	9	34	24	4	20	7	13	6	14	39	40	25	38	12	3	17
	r220	Czech republic	woman	18	19	14	31	30	6	7	5	4	15	16	24	27	13	12	28	29	38	37	3	35	22	23	2	40	10	34	1	11	8	20	9	33	39	36	17	21	25	26	18	32
	r221	Czech republic	woman	19	10	36	8	18	4	16	6	17	14	27	29	28	11	25	9	21	22	35	1	26	32	33	7	13	2	20	3	23	5	24	12	34	15	31	38	40	37	39	19	30
	r222	Czech republic	woman	19	18	33	35	36	16	15	14	17	27	34	20	19	22	21	26	31	29	28	9	11	1	2	5	3	10	23	7	6	4	30	8	24	25	32	38	40	37	39	12	13
	r223	Czech republic	woman	18	13	24	18	19	8	6	9	5	15	29	17	26	22	28	14	27	21	20	1	36	33	31	3	37	12	38	2	34	4	32	7	40	16	39	11	10	25	23	30	35
	r224	Czech republic	woman	19	28	18	11	29	27	24	26	25	22	33	20	19	21	30	6	17	34	35	5	31	15	16	2	7	1	36	4	9	3	23	8	40	32	38	14	13	12	10	39	37
	r225	Czech republic	woman	19	13	18	19	20	5	6	4	12	2	17	9	15	1	14	3	8	28	36	10	27	38	29	21	26	23	37	22	31	11	24	40	39	25	30	32	33	34	35	7	16
	r226	Czech republic	woman	18	13	24	9	2	6	8	5	7	18	22	17	27	25	26	23	30	10	11	20	38	15	31	1	35	16	37	4	34	3	14	12	40	36	39	33	28	32	29	19	21
	r227	Czech republic	woman	18	15	18	5	21	1	14	9	17	4	28	25	26	7	39	12	27	19	20	2	33	16	32	6	24	3	40	10	29	8	30	11	34	23	35	31	37	38	36	13	22
	r228	Czech republic	woman	18	19	20	27	28	5	4	14	15	16	17	12	11	26	34	13	33	8	9	38	39	6	7	1	36	35	37	25	30	3	29	2	40	31	32	21	22	23	24	10	18
	r229	Czech republic	woman	18	21	18	13	12	7	10	9	8	20	19	22	23	17	16	14	15	38	37	1	26	39	40	3	25	2	33	4	11	5	36	6	34	35	32	31	30	29	28	24	27
	r230	Czech republic	woman	18	11	15	13	14	3	4	8	7	17	16	20	19	24	23	21	22	6	5	34	33	40	39	28	2	9	37	30	1	29	18	31	36	35	32	10	25	12	26	27	38
	r231	Czech republic	woman	18	33	16	15	39	14	27	22	23	17	29	19	20	21	40	18	13	30	10	1	24	36	37	3	6	5	35	2	7	4	28	25	34	38	26	12	31	11	32	8	9
	r232	Czech republic	woman	18	8	22	5	20	14	26	11	25	28	16	4	19	9	23	17	29	13	27	12	36	10	24	3	18	2	34	7	21	1	30	6	35	33	32	37	39	40	38	15	31
	r233	Czech republic	woman	18	14	9	2	1	5	6	3	4	15	17	16	18	7	8	19	20	23	22	12	35	26	25	10	24	27	36	21	28	11	37	13	40	39	38	30	29	32	31	33	34
	r234	Czech republic	woman	18	27	5	12	13	1	4	2	3	16	25	26	18	20	19	15	17	24	23	10	35	37	33	7	32	11	39	9	34	6	31	8	40	36	38	14	29	28	30	21	22
	r235	Czech republic	woman	19	14	22	4	2	16	5	15	19	11	24	10	27	31	32	8	28	21	20	34	38	12	13	1	23	33	39	7	35	3	18	6	36	37	40	9	17	25	26	29	30
	r236	Czech republic	woman	18	14	24	22	23	11	10	5	6	21	17	18	19	20	16	12	25	31	32	7	37	9	35	2	28	8	38	4	13	1	34	3	39	36	40	15	26	27	33	29	30
	r237	Czech republic	woman	18	8	11	3	4	1	2	5	6	20	19	15	14	31	32	9	25	29	28	22	39	34	36	16	30	21	38	10	33	7	35	17	37	27	40	13	12	24	23	18	26
	r238	Czech republic	woman	18	18	16	15	20	24	23	26	25	7	6	21	13	11	10	22	19	8	9	1	39	35	34	2	17	27	38	3	14	4	30	5	40	36	37	31	32	28	29	12	33
	r239	Czech republic	woman	18	24	20	1	2	9	8	7	12	18	19	16	26	25	27	15	17	34	35	10	40	33	37	5	23	11	36	3	22	4	21	6	38	31	39	14	13	29	28	30	32
	r240	Czech republic	woman	18	35	34	14	31	20	21	26	24	39	33	32	29	36	37	38	40	9	8	3	4	11	10	19	16	2	13	5	1	15	6	18	12	30	7	23	27	22	28	25	17
	r241	Czech republic	woman	18	27	28	17	18	4	1	2	3	26	29	22	23	24	25	20	21	12	13	40	39	14	15	7	38	32	36	16	37	5	19	6	35	30	33	8	9	10	11	31	34
	r242	Czech republic	woman	18	26	30	9	10	12	11	13	14	28	29	22	23	27	31	24	25	4	5	20	19	6	8	1	37	21	39	3	36	2	32	7	40	33	38	15	18	16	17	35	34
	r243	Czech republic	woman	18	28	23	12	7	5	6	8	9	29	19	30	22	15	17	20	21	38	25	10	40	36	37	1	16	11	33	2	26	3	24	4	34	13	32	18	35	31	39	27	14
	r244	Czech republic	woman	18	4	28	19	20	16	17	18	15	13	14	1	32	2	22	12	31	33	34	36	37	38	29	6	7	23	39	10	11	8	3	5	35	26	40	24	25	27	21	9	30
	r245	Czech republic	woman	18	4	16	7	6	3	10	8	11	17	18	14	30	26	28	13	27	19	20	22	40	23	34	1	35	24	38	5	29	2	21	9	37	36	39	12	15	32	33	25	31
	r246	Czech republic	woman	18	2	21	20	4	1	6	3	5	9	18	12	17	7	30	11	25	34	33	32	40	35	37	27	31	22	39	23	29	24	13	26	28	10	36	19	16	14	15	8	38
	r247	Czech republic	woman	18	12	24	17	15	33	31	32	34	30	29	18	14	19	27	13	16	22	10	3	35	40	39	2	11	21	37	8	26	6	25	9	38	28	36	1	4	5	7	20	23
	r248	Czech republic	woman	18	18	12	30	26	35	34	37	36	24	21	23	27	14	31	25	20	16	17	4	1	2	10	38	8	5	3	32	9	39	22	15	6	19	7	33	40	28	29	13	11
	r249	Czech republic	woman	18	35	30	28	29	32	33	31	34	24	23	22	21	18	17	36	26	7	6	11	14	4	5	1	37	27	12	2	16	3	13	8	40	39	25	20	19	15	38	9	10
	r250	Czech republic	woman	18	7	26	2	1	3	4	5	6	9	13	28	27	17	18	8	12	16	15	19	33	36	37	23	35	39	40	20	38	21	32	22	30	34	29	14	24	25	31	10	11
	r251	Czech republic	woman	19	25	24	20	13	19	18	17	21	26	28	16	15	14	29	27	23	11	12	5	7	10	9	1	33	6	38	2	8	3	30	4	39	37	40	34	35	32	31	22	36
	r252	Czech republic	woman	18	8	17	15	18	1	2	3	4	5	6	7	16	10	13	9	14	21	20	19	33	31	37	22	36	24	38	25	40	23	35	30	39	34	32	27	28	29	26	11	12
	r253	Czech republic	woman	19	17	16	2	1	6	5	3	4	19	20	22	21	7	8	15	18	27	28	9	35	33	34	11	38	13	39	14	37	10	36	12	40	29	30	23	24	25	26	31	32
	r254	Czech republic	woman	19	13	37	36	25	9	38	17	32	10	35	14	40	18	30	15	22	26	39	5	4	27	21	7	19	1	28	20	12	2	6	16	29	11	34	8	3	33	31	24	23
	r255	Czech republic	woman	19	7	22	9	19	3	17	4	18	8	14	16	23	21	27	15	24	33	30	13	34	39	40	2	32	11	35	12	31	10	29	1	37	26	36	5	6	28	20	25	38
	r256	Czech republic	woman	19	13	14	28	30	24	29	23	27	20	19	6	15	25	21	9	26	32	38	3	40	39	35	4	1	2	34	31	7	16	12	17	36	22	33	5	8	10	11	37	18
	r257	Czech republic	woman	18	15	19	18	12	9	10	6	7	16	23	24	22	21	17	13	25	27	26	11	31	40	37	1	20	4	38	2	14	3	5	8	34	32	36	35	39	30	28	29	33
	r258	Czech republic	woman	33	22	29	20	19	3	4	1	2	17	31	12	36	21	23	18	32	24	25	11	27	16	9	7	30	13	26	6	10	5	35	8	33	34	28	39	40	38	37	15	14
	r259	Czech republic	woman	19	4	30	1	5	10	19	9	34	11	17	6	8	20	13	3	29	21	36	24	32	31	40	16	37	26	35	27	7	23	33	28	38	25	39	18	15	14	12	2	22
	r260	Czech republic	woman	19	8	22	4	7	5	6	1	2	20	23	13	19	16	25	18	24	36	35	12	40	38	37	9	30	3	34	14	28	10	27	11	33	31	26	17	21	15	39	29	32
	r261	Czech republic	woman	23	4	34	23	8	9	28	15	14	13	33	21	36	17	37	6	35	10	25	11	16	7	31	2	20	19	39	12	29	5	24	18	27	1	40	26	30	38	32	22	3
	r262	Czech republic	woman	21	31	26	28	27	35	36	34	33	30	32	25	19	21	20	24	18	16	17	1	4	15	23	12	9	2	3	14	8	10	6	11	13	7	5	39	40	38	37	29	22
	r263	Czech republic	woman	23	5	15	2	7	8	10	9	11	21	26	23	27	16	28	14	17	20	19	34	40	38	33	1	32	30	37	13	18	4	24	12	36	29	39	3	6	31	22	25	35
	r264	Czech republic	woman	20	5	9	17	18	3	16	4	15	23	19	14	21	20	26	8	25	37	38	30	39	33	32	1	29	28	40	11	34	2	24	10	36	12	31	7	6	27	22	13	35
	r265	Czech republic	woman	20	4	18	17	28	10	11	13	12	5	24	3	19	14	15	16	25	22	23	2	31	21	20	7	39	1	29	6	40	8	37	9	38	30	32	34	36	33	35	27	26
	r266	Czech republic	woman	20	7	8	6	5	3	1	2	4	9	10	15	18	11	12	13	14	24	26	34	37	31	36	19	32	29	38	28	35	17	33	23	40	39	27	21	20	16	22	25	30
	r267	Czech republic	woman	22	16	23	27	25	19	21	18	20	17	15	26	12	14	13	24	22	28	29	3	39	6	30	7	35	4	34	2	36	5	37	1	40	32	38	9	8	10	11	31	33
	r268	Czech republic	woman	22	6	22	9	19	10	12	8	11	20	25	4	23	26	33	13	30	2	1	5	18	40	39	14	28	31	38	27	36	17	7	29	34	21	37	3	15	32	24	16	35
	r269	Czech republic	woman	22	11	17	40	30	6	13	14	8	4	21	5	18	19	36	38	20	25	24	15	23	32	33	9	1	16	22	12	2	10	29	3	34	35	26	39	37	27	28	7	31
	r270	Czech republic	woman	19	6	15	23	24	9	12	7	14	11	19	26	16	22	21	10	18	35	34	1	31	25	30	5	38	32	37	4	39	2	33	3	40	27	36	8	13	17	28	20	29

## Sheet: TableS2
	Table S2 Full list of the experimental stimuli. Code - a number of the stimulus as used in other tables; Family – the taxonomic classification of the included snake species; Latin name, English name – scientific and common names of the included species; Posture - position of the snake in the photo – threat or rest; Category - the categorisation of the species used in the analyses; Authors of the …
	Code	Family	Latin name	English name	Posture	Category	Authors of the photos	Source
	1	Viperidae	Bitis arietans	Puff adder	threat	Vipers	Daniel Frynta, Petra Frýdlová	own work
	2	Viperidae	Bitis arietans	Puff adder	rest	Vipers	Daniel Frynta, Petra Frýdlová	own work
	3	Viperidae	Bitis rhinoceros	West African Gaboon viper	threat	Vipers	Daniel Frynta, Petra Frýdlová	own work
	4	Viperidae	Bitis rhinoceros	West African Gaboon viper	rest	Vipers	Daniel Frynta, Petra Frýdlová	own work
	5	Viperidae	Cerastes cerastes	Desert horned viper	threat	Vipers	Daniel Frynta, Petra Frýdlová	own work
	6	Viperidae	Cerastes cerastes	Desert horned viper	rest	Vipers	Daniel Frynta, Petra Frýdlová	own work
	7	Viperidae	Cerastes vipera	Saharan sand viper	threat	Vipers	Daniel Frynta, Petra Frýdlová	own work
	8	Viperidae	Cerastes vipera	Saharan sand viper	rest	Vipers	Daniel Frynta, Petra Frýdlová	own work
	9	Viperidae	Echis pyramidum	Northeast African carpet viper	threat	Vipers	Daniel Frynta, Petra Frýdlová	own work
	10	Viperidae	Echis pyramidum	Northeast African carpet viper	rest	Vipers	Daniel Frynta, Petra Frýdlová	own work
	11	Viperidae	Echis carinatus sochureki	Sochurek's saw-scaled viper	threat	Vipers	Daniel Frynta, Petra Frýdlová	own work
	12	Viperidae	Echis carinatus sochureki	Sochurek's saw-scaled viper	rest	Vipers	Daniel Frynta, Petra Frýdlová	own work
	13	Viperidae	Montivipera raddei	Armenian viper	threat	Vipers	Daniel Frynta, Petra Frýdlová	own work
	14	Viperidae	Montivipera raddei	Armenian viper	rest	Vipers	Daniel Frynta, Petra Frýdlová	own work
	15	Viperidae	Vipera ammodytes	Nose-horned viper	threat	Vipers	Daniel Frynta, Petra Frýdlová	own work
	16	Viperidae	Vipera ammodytes	Nose-horned viper	rest	Vipers	Daniel Frynta, Petra Frýdlová	own work
	17	Elapidae	Aspidelaps lubricus	Cape coral cobra	threat	Elapids	Daniel Frynta, Petra Frýdlová	own work
	18	Elapidae	Aspidelaps lubricus	Cape coral cobra	rest	Elapids	Daniel Frynta, Petra Frýdlová	own work
	19	Elapidae	Dendroaspis polylepis	Black mamba	threat	Elapids	Cowyeow	https://flickr.com/photos/cowyeow/5638120932/
	20	Elapidae	Dendroaspis polylepis	Black mamba	rest	Elapids	Klaus Rudloff	https://www.biolib.cz/cz/taxonimage/id231075/?taxonid=58734&type=1
	21	Colubridae	Dispholidus typus	Boomslang	threat	Elapids	Martin Grimm	https://www.inaturalist.org/photos/805899
	22	Colubridae	Dispholidus typus	Boomslang	rest	Elapids	Dan Lee	https://www.inaturalist.org/photos/81971039
	23	Elapidae	Naja atra	Chinese cobra	threat	Elapids	Rob	https://flickr.com/photos/11024337@N03/3669344967/
	24	Elapidae	Naja atra	Chinese cobra	rest	Elapids	Wang Renjie	https://taieol.tw/muse/digi_object/278a8652d64f190c8d39e92f331ca932
	25	Elapidae	Naja haje	Egyptian cobra	threat	Elapids	Safari Travel Plus	https://commons.wikimedia.org/wiki/File:Egyptian_Cobra_Snake.jpg
	26	Elapidae	Naja haje	Egyptian cobra	rest	Elapids	Daniel Frynta, Petra Frýdlová	own work
	27	Elapidae	Naja melanoleuca	Forest cobra	threat	Elapids	Theo busschau	https://flickr.com/photos/theobusschau/42003481371/
	28	Elapidae	Naja melanoleuca	Forest cobra	rest	Elapids	Markus Gmeiner	https://www.inaturalist.org/photos/38875747
	29	Elapidae	Naja naja	Spectacled cobra	threat	Elapids	Uranimated18	https://creatures-of-the-world.fandom.com/wiki/Indian_Cobra?file=Indian_Cobra.jpg
	30	Elapidae	Naja naja	Spectacled cobra	rest	Elapids	J. Keenan	https://flickr.com/photos/hghjim/8410455082/
	31	Elapidae	Naja nivea	Cape cobra	threat	Elapids	Willem Van Zyl	https://www.inaturalist.org/photos/13052350
	32	Elapidae	Naja nivea	Cape cobra	rest	Elapids	Daniel Frynta, Petra Frýdlová	own work
	33	Colubridae	Dasypeltis gansi	Gans’ egg eater	threat	Non-dangerous	Daniel Frynta, Petra Frýdlová	own work
	34	Colubridae	Dasypeltis gansi	Gans’ egg eater	rest	Non-dangerous	Daniel Frynta, Petra Frýdlová	own work
	35	Pythonidae	Python regius	Ball python	threat	Non-dangerous	Frank Lundburg	https://flickr.com/photos/ecosnake/30922608228/
	36	Pythonidae	Python regius	Ball python	rest	Non-dangerous	Bethany Berg	https://flickr.com/photos/bbcaskin/3450974859/
	37	Pythonidae	Python sebae	African rock python	threat	Non-dangerous	Daniel Frynta, Petra Frýdlová	own work
	38	Pythonidae	Python sebae	African rock python	rest	Non-dangerous	Daniel Frynta, Petra Frýdlová	own work
	39	Colubridae	Telescopus dhara	Arabian cat snake	threat	Non-dangerous	Roberto Sindaco	https://www.inaturalist.org/photos/13570783
	40	Colubridae	Telescopus dhara	Arabian cat snake	rest	Non-dangerous	Tomáš Mazuch	by the author

## Sheet: TableS3
	Table S3 Descriptive statistics for each stimulus. The columns E-J for Somali respondents, the columns K-P for Czech respondents. The columns E and K show final ranking of stimuli. The first place means the highest level of perceived fear. Next columns contain information about Mean value (F, L), Median value (G, M), Lower quartile (H, N), Upper quartile (I, O) and Fear index (J, P) for each stim…
				Somali respondents						Czech respondents
	Code	Species	Category	Final ranking	Mean	Median	LQ	UQ	Fear index	Final ranking	Mean	Median	LQ	UQ	Fear index
	1	Bitis arietans	Vipers	5	13.2581	10	5	20.25	68.5691	8	15.2945	13	8	20	63.3474
	2	Bitis arietans	Vipers	21	19.2258	18	13	26	53.2672	20	20.8973	20.5	15	26	48.9814
	3	Bitis rhinoceros	Vipers	19	18.9032	17	12	26	54.0943	12	16.9726	17	9	24	59.0446
	4	Bitis rhinoceros	Vipers	8	16.0403	14	9	22	61.4351	13	17.8562	18	10.25	25	56.7791
	5	Cerastes cerastes	Vipers	7	14.2258	12	5	22.25	66.0877	6	13.3973	11	5	19.75	68.2122
	6	Cerastes cerastes	Vipers	14	17.129	17	8	23	58.6435	10	15.9041	14	7	23.75	61.7843
	7	Cerastes vipera	Vipers	11	16.5726	15	9	23	60.0703	5	13.3425	11	5	18	68.3527
	8	Cerastes vipera	Vipers	17	18.5726	19	11	26	54.9421	11	15.9178	15	7	24	61.7492
	9	Echis pyramidum	Vipers	26	22.1371	23	15.75	28	45.8023	16	18.8562	19	13	23.75	54.215
	10	Echis pyramidum	Vipers	27	22.7661	23	17	29	44.1894	25	22.5	22	17.25	28	44.8718
	11	Echis carinatus sochureki	Vipers	22	20.3387	20	13	27	50.4136	15	18.089	18	12	24	56.1819
	12	Echis carinatus sochureki	Vipers	29	25.3306	26.5	20	32	37.6137	17	20.5	20	15	26	50
	13	Montivipera raddei	Vipers	28	23.4355	25	18.75	28.25	42.4731	18	20.5822	20	15	26.75	49.7893
	14	Montivipera raddei	Vipers	33	28.0726	30	22	35	30.5831	29	23.1164	24	17	29	43.2912
	15	Vipera ammodytes	Vipers	20	19.0726	17.5	11.75	26.25	53.66	14	17.9452	16.5	12	24.75	56.5508
	16	Vipera ammodytes	Vipers	32	27.3952	29	23	33	32.3201	27	22.6507	24	17	28	44.4854
	17	Aspidelaps lubricus	Elapids	40	32.7903	37	30	40	18.4864	28	23.0616	23.5	13	33	43.4317
	18	Aspidelaps lubricus	Elapids	38	30.0806	34	24	38	25.4342	31	24.4726	27.5	13.25	35	39.8138
	19	Dendroaspis polylepis	Elapids	25	21.371	22.5	9.75	33	47.7667	7	14.1849	10	3	24.75	66.1925
	20	Dendroaspis polylepis	Elapids	36	28.9435	32.5	22	37	28.3499	37	28.2808	33	21.25	37	30.0492
	21	Dispholidus typus	Elapids	30	25.5484	29	17	35	37.0554	32	24.5411	29	12.5	36.75	39.6382
	22	Dispholidus typus	Elapids	18	18.879	19	11	27	54.1563	34	25.8151	30	16	36	36.3716
	23	Naja atra	Elapids	1	6.12903	3	1	8.25	86.8486	1	8.26027	4	2	11	81.3839
	24	Naja atra	Elapids	3	10.7984	7	3	17.25	74.8759	22	22.1849	25	12.25	32	45.6797
	25	Naja haje	Elapids	15	17.9839	15.5	7.75	28	56.4516	9	15.4452	11	5	26.75	62.961
	26	Naja haje	Elapids	37	29.2419	34	23	37	27.5848	39	31.3836	35	28.25	38	22.0934
	27	Naja melanoleuca	Elapids	4	11.8952	8	5	17.25	72.0637	3	11.1849	7	4	17	73.8848
	28	Naja melanoleuca	Elapids	6	13.8145	10.5	4	21.25	67.1423	21	21.7192	25	10	34	46.8739
	29	Naja naja	Elapids	2	9.16935	5	2	12.25	79.0529	2	8.81507	5	3	11	79.9614
	30	Naja naja	Elapids	13	17.0645	16.5	9.75	23	58.8089	24	22.4658	24	14	30	44.9596
	31	Naja nivea	Elapids	10	16.5081	15	5	27.25	60.2357	4	11.2192	8	5	15.75	73.797
	32	Naja nivea	Elapids	39	30.3145	33	27.75	37	24.8346	40	32.9521	36	32	39	18.0717
	33	Dasypeltis gansi	Non-dangerous	23	21.121	20.5	15.75	27	48.4078	35	26.6849	28.5	22	34	34.1412
	34	Dasypeltis gansi	Non-dangerous	34	28.3468	32	24	35	29.8801	38	31.3493	34	30	38	22.1812
	35	Python regius	Non-dangerous	9	16.2903	14	7.75	23	60.794	19	20.6233	20	12	30.75	49.6839
	36	Python regius	Non-dangerous	12	16.9839	18	10	22.25	59.0157	26	22.5137	22	14.25	30.75	44.8367
	37	Python sebae	Non-dangerous	35	28.4113	31	24	34.25	29.7146	33	25.2671	26	18	32	37.7766
	38	Python sebae	Non-dangerous	24	21.2339	22	15.75	27	48.1183	30	23.9384	24	16.25	31	41.1837
	39	Telescopus dhara	Non-dangerous	16	18.0081	17	10	24	56.3896	23	22.4178	24	15	30	45.0825
	40	Telescopus dhara	Non-dangerous	31	26.5968	29	19.75	35	34.3672	36	27.3973	30	22	34.75	32.3147

## Sheet: TableS4
	Table S4 Results of the final reduced RDA model including single factor (Somali versus Czech).
	Somali vs Czech: F(1,268) = 13.089, P < 0.001
	Partitioning of variance:
		Inertia	Proportion
	Total	4045.4	1
	Constrained	188.4	0.04656
	Unconstrained	3857	0.95344
		RDA1	PC1	PC2	PC3	PC4
	Eigenvalue	188.37	807.411	329.534	298.317	247.462
	Proportion explained	0.04656	0.1996	0.08146	0.07374	0.06117
	Cumulative proportion	0.04656	0.2462	0.32761	0.40135	0.46253
	Species scores
	Species	RDA1	PC1	PC2	PC3	PC4
	Bitis arietans (Threat)	0.5163	2.98449	1.12943	-0.17015	1.39187
	Bitis arietans	0.42376	2.30591	-0.12849	-0.52917	0.05477
	Bitis rhinoceros (Threat)	-0.48947	2.35707	-0.006584	0.51372	-1.0358
	Bitis rhinoceros	0.46037	2.66152	-0.184283	-0.41398	-0.69353
	Cerastes cerastes (Threat)	-0.21006	3.60576	-0.554015	1.06819	1.57092
	Cerastes cerastes	-0.31055	3.38556	-1.24114	1.31414	0.93328
	Cerastes vipera (Threat)	-0.81893	3.15839	-0.845988	1.41787	1.25494
	Cerastes vipera	-0.67306	2.75516	-1.78592	1.28788	0.86149
	Echis pyramidum (Threat)	-0.83181	2.11304	-0.60504	-0.37204	0.95379
	Echis pyramidum	-0.06747	1.80288	-0.661452	-0.27692	-0.20955
	Echis carinatus sochureki (Threat)	-0.57036	2.21208	0.130434	-0.18152	-0.10228
	Echis carinatus sochureki	-1.22471	1.01604	-0.82089	-0.6337	-1.14884
	Montivipera raddei (Threat)	-0.72339	1.39102	-0.898608	-0.21899	0.66903
	Montivipera raddei	-1.25653	0.17366	-1.6471	-0.78891	0.09721
	Vipera ammodytes (Threat)	-0.28582	2.96816	0.2644	-0.03504	0.06369
	Vipera ammodytes	-1.20286	0.61512	-1.46512	-0.10412	-1.21683
	Aspidelaps lubricus (Threat)	-2.4665	-2.18286	-2.61174	0.27748	-1.78648
	Aspidelaps lubricus	-1.4218	-2.00301	-2.67049	-0.11151	-2.67784
	Dendroaspis polylepis (Threat)	-1.82187	-3.77878	0.040182	1.98027	1.26951
	Dendroaspis polylepis	-0.16802	-3.74705	-1.36986	-1.65826	0.69229
	Dispholidus typus (Threat)	-0.25538	-3.54844	-1.06795	0.70691	-0.5486
	Dispholidus typus	1.75849	-2.6207	0.636708	0.04918	0.10987
	Naja atra (Threat)	0.54033	-0.64976	1.23344	2.63824	-0.93861
	Naja atra	2.88682	-1.63226	2.96732	-1.0532	2.01582
	Naja haje (Threat)	-0.64363	-3.29376	1.40539	1.99763	2.16212
	Naja haje	0.54296	-3.05873	-1.10445	-1.57452	0.41024
	Naja melanoleuca (Threat)	-0.18006	-1.68633	1.50068	3.24462	-1.16152
	Naja melanoleuca	2.00406	-2.69339	2.51413	-0.84331	0.81341
	Naja naja (Threat)	-0.08982	-0.57805	1.34879	2.6349	-0.76643
	Naja naja	1.36937	-0.68197	2.37172	-1.70741	0.84713
	Naja nivea (Threat)	-1.34089	-1.58953	0.371548	3.09054	-0.95167
	Naja nivea	0.66869	-2.37691	-1.44596	-1.22521	0.38464
	Dasypeltis gansi (Threat)	1.41063	-0.49237	0.492826	-1.20582	1.47215
	Dasypeltis gansi	0.76123	-2.38952	-1.02109	-1.60186	0.57546
	Python regius (Threat)	1.09853	2.13315	2.93718	-1.32183	-2.25914
	Python regius	1.40197	0.81249	2.40182	-1.21738	-2.69483
	Python sebae (Threat)	-0.79714	-0.07907	0.330793	-0.93464	-1.35027
	Python sebae	0.68567	0.64976	1.81278	-2.04909	-1.66691
	Telescopus dhara (Threat)	1.118	1.40568	-0.202955	-0.83203	1.87419
	Telescopus dhara	0.20295	-1.42442	-1.55043	-1.16097	0.73134

## Sheet: TableS5
	Table S5 Results of a comparison of ratings fear from threatening/resting positions of snakes. Results of the Sign test for Somali (D-G) and Czech (K-N) respondents; significance of the difference between posture after Bonferroni correction (H, O); significance of the difference between posture according to the Friedman-Neményi test (I,P); difference in ratings fear of snake in the threatening/re…
			Somali							Czech
	Species	Category	N	Percent	Z	p-level	Bonferroni	Nemenyi	Difference	N	Percent	Z	p-level	Bonferroni	Nemenyi	Diference
	Bitis arietans Threat & Bitis arietans	Vipers	124	79.8387	6.55559	5.54211e-11	*	0.03107	5.96774	146	73.2877	5.54496	2.94023e-08	*	0.02338	5.60274
	Bitis rhinoceros Threat & Bitis rhinoceros	Vipers	124	37.0968	2.78388	0.00537126		0.99781	-2.8629	146	53.4247	0.744845	0.456365		1	0.883562
	Cerastes cerastes Threat & Cerastes cerastes	Vipers	124	60.4839	2.24507	0.0247639		0.99714	2.90323	146	67.8082	4.22079	2.43448e-05	*	0.99921	2.50685
	Cerastes vipera Threat & Cerastes vipera	Vipers	124	62.9032	2.78388	0.00537126		1	2	146	71.2329	5.0484	4.45535e-07	*	0.99863	2.57534
	Echis pyramidum Threat & Echis pyramidum	Vipers	124	54.0323	0.808224	0.418962		1	0.629032	146	67.8082	4.22079	2.43448e-05	*	0.79307	3.64384
	Echis sochureki Threat & Echis sochureki	Vipers	124	66.129	3.5023	0.000461254	*	0.24388	4.99194	146	60.274	2.40006	0.0163925		0.99965	2.41096
	Montivipera raddei Threat & Montivipera raddei	Vipers	124	68.5484	4.04112	5.31967e-05	*	0.41525	4.6371	146	63.6986	3.22766	0.00124806	*	0.99901	2.53425
	Vipera ammodytes Threat & Vipera ammodytes	Vipers	124	76.6129	5.83717	5.30942e-09	*	1.6e-05	8.32258	146	69.863	4.71735	2.38932e-06	*	0.20016	4.70548
	Aspidelaps lubricus Threat & Aspidelaps lubricus	Elapids	124	32.2581	3.86151	0.000112687	*	0.99927	-2.70968	146	56.8493	1.57245	0.115846		1	1.41096
	Dendroaspis polylepis Threat & Dendroaspis polylepis	Elapids	124	73.3871	5.11875	3.07566e-07	*	0.00025	7.57258	146	88.3562	9.18643	4.06114e-20	*	4.2e-13	14.0959
	Dispholidus typus Threat & Dispholidus typus	Elapids	124	27.4194	4.93915	7.84656e-07	*	0.00454	-6.66935	146	52.7397	0.579324	0.56237		1	1.27397
	Naja atra Threat & Naja atra	Elapids	124	66.9355	3.68191	0.000231494	*	0.39777	4.66935	146	85.6164	8.52434	1.53683e-17	*	3.7e-13	13.9247
	Naja haje Threat & Naja haje	Elapids	124	86.2903	7.99244	1.32298e-15	*	2.7e-11	11.2581	146	91.0959	9.84851	6.95678e-23	*	2e-16	15.9384
	Naja melanoleuca Threat & Naja melanoleuca	Elapids	124	52.4194	0.449013	0.653422		1	1.91935	146	82.8767	7.86226	3.77277e-15	*	1.1e-11	10.5342
	Naja naja Threat & Naja naja	Elapids	124	70.9677	4.57994	4.6512e-06	*	7.8e-05	7.89516	146	84.9315	8.35882	6.33491e-17	*	3.3e-13	13.6507
	Naja nivea Threat & Naja nivea	Elapids	124	86.2903	7.99244	1.32298e-15	*	4.1e-13	13.8065	146	91.0959	9.84851	6.95678e-23	*	2e-16	21.7329
	Dasypeltis gansi Threat & Dasypeltis gansi	Non-dangerous	124	76.6129	5.83717	5.30942e-09	*	0.00079	7.22581	146	68.4932	4.38631	1.15289e-05	*	0.21658	4.66438
	Python regius Threat & Python regius	Non-dangerous	124	56.4516	1.34704	0.177967		1	0.693548	146	62.3288	2.89662	0.00377206		1	1.89041
	Python sebae Threat & Python sebae	Non-dangerous	124	27.4194	4.93915	7.84656e-07	*	0.00093	-7.17742	146	50	-0.0827606	0.934042		1	-1.32877
	Telescopus dhara Threat & Telescopus dhara	Non-dangerous	124	75	5.47796	4.30254e-08	*	5.5e-06	8.58871	146	73.9726	5.71048	1.12658e-08	*	0.11295	4.97945

## Sheet: TableS6
	Table S6 Results of post hoc Friedman-Neményi test for Somali respondents. Mean fear scores of each stimulus are tested againts each other, p-values are shown. P-values < 0.05 are in green. Note that stimuli in the table are ordered by their mean fear scores descending form left to right and from top to bottom
	Category	Species	Naja atra (threat)	Naja naja (threat)	Naja atra	Naja melanoleuca (threat)	Bitis arietans (threat)	Naja melanoleuca	Cerastes cerastes (threat)	Bitis rhinoceros	Python regius (threat)	Naja nivea (threat)	Cerastes vipera (threat)	Python regius	Naja naja	Cerastes cerastes	Naja haje (threat)	Telescopus dhara (threat)	Cerastes vipera	Dispholidus typus	Bitis rhinoceros (threat)	Vipera ammodytes (threat)	Bitis arietans	Echis sochureki (threat)	Dasypeltis gansi (threat)	Python sebae	Dendroaspis polylepis (threat)	Echis pyramidum (threat)	Echis pyramidum	Montivipera raddei (threat)	Echis sochureki	Dispholidus typus (threat)	Telescopus dhara	Vipera ammodytes	Montivipera raddei	Dasypeltis gansi	Python sebae (threat)	Dendroaspis polylepis	Naja haje	Aspidelaps lubricus	Naja nivea
	Elapids	Naja naja (threat)	0.99342	-	-	-	-	-	-	-	-	-	-	-	-	-	-	-	-	-	-	-	-	-	-	-	-	-	-	-	-	-	-	-	-	-	-	-	-	-	-
	Elapids	Naja atra	0.39777	1	-	-	-	-	-	-	-	-	-	-	-	-	-	-	-	-	-	-	-	-	-	-	-	-	-	-	-	-	-	-	-	-	-	-	-	-	-
	Elapids	Naja melanoleuca (threat)	0.05069	0.99917	1	-	-	-	-	-	-	-	-	-	-	-	-	-	-	-	-	-	-	-	-	-	-	-	-	-	-	-	-	-	-	-	-	-	-	-	-
	Viperids	Bitis arietans (threat)	0.00109	0.7261	0.99991	1	-	-	-	-	-	-	-	-	-	-	-	-	-	-	-	-	-	-	-	-	-	-	-	-	-	-	-	-	-	-	-	-	-	-	-
	Elapids	Naja melanoleuca	0.00017	0.41085	0.99428	1	1	-	-	-	-	-	-	-	-	-	-	-	-	-	-	-	-	-	-	-	-	-	-	-	-	-	-	-	-	-	-	-	-	-	-
	Viperids	Cerastes cerastes (threat)	3.7e-05	0.21841	0.95815	0.99998	1	1	-	-	-	-	-	-	-	-	-	-	-	-	-	-	-	-	-	-	-	-	-	-	-	-	-	-	-	-	-	-	-	-	-
	Viperids	Bitis rhinoceros	1.9e-08	0.00246	0.15558	0.69586	0.99875	0.99999	1	-	-	-	-	-	-	-	-	-	-	-	-	-	-	-	-	-	-	-	-	-	-	-	-	-	-	-	-	-	-	-	-
	Non-dangerous	Python regius (threat)	6e-09	0.00112	0.09378	0.55315	0.99372	0.9999	1	1	-	-	-	-	-	-	-	-	-	-	-	-	-	-	-	-	-	-	-	-	-	-	-	-	-	-	-	-	-	-	-
	Elapids	Naja nivea (threat)	2.1e-09	0.00055	0.05781	0.42854	0.98051	0.99935	0.99999	1	1	-	-	-	-	-	-	-	-	-	-	-	-	-	-	-	-	-	-	-	-	-	-	-	-	-	-	-	-	-	-
	Viperids	Cerastes vipera (threat)	1.6e-09	0.00044	0.04973	0.39345	0.97387	0.99895	0.99997	1	1	1	-	-	-	-	-	-	-	-	-	-	-	-	-	-	-	-	-	-	-	-	-	-	-	-	-	-	-	-	-
	Non-dangerous	Python regius	2.1e-10	0.0001	0.01771	0.20637	0.88462	0.98684	0.99895	1	1	1	1	-	-	-	-	-	-	-	-	-	-	-	-	-	-	-	-	-	-	-	-	-	-	-	-	-	-	-	-
	Elapids	Naja naja	1.4e-10	7.8e-05	0.01427	0.17834	0.85571	0.98051	0.99814	1	1	1	1	1	-	-	-	-	-	-	-	-	-	-	-	-	-	-	-	-	-	-	-	-	-	-	-	-	-	-	-
	Viperids	Cerastes cerastes	9.9e-11	6.2e-05	0.01196	0.15799	0.8298	0.97387	0.99714	1	1	1	1	1	1	-	-	-	-	-	-	-	-	-	-	-	-	-	-	-	-	-	-	-	-	-	-	-	-	-	-
	Elapids	Naja haje (threat)	1.6e-12	2.2e-06	0.00091	0.02283	0.36797	0.68258	0.87353	1	1	1	1	1	1	1	-	-	-	-	-	-	-	-	-	-	-	-	-	-	-	-	-	-	-	-	-	-	-	-	-
	Non-dangerous	Telescopus dhara (threat)	1.5e-12	2e-06	0.00084	0.02144	0.35553	0.66914	0.8648	1	1	1	1	1	1	1	1	-	-	-	-	-	-	-	-	-	-	-	-	-	-	-	-	-	-	-	-	-	-	-	-
	Viperids	Cerastes vipera	4.5e-13	1.9e-07	0.00012	0.00443	0.13507	0.35143	0.58135	0.99983	0.99999	1	1	1	1	1	1	1	-	-	-	-	-	-	-	-	-	-	-	-	-	-	-	-	-	-	-	-	-	-	-
	Elapids	Dispholidus typus	3.6e-13	4.8e-08	3.9e-05	0.00173	0.07073	0.21535	0.40647	0.99814	0.99973	0.99996	0.99998	1	1	1	1	1	1	-	-	-	-	-	-	-	-	-	-	-	-	-	-	-	-	-	-	-	-	-	-
	Viperids	Bitis rhinoceros (threat)	3.6e-13	4.3e-08	3.6e-05	0.0016	0.06699	0.20637	0.39345	0.99781	0.99966	0.99995	0.99998	1	1	1	1	1	1	1	-	-	-	-	-	-	-	-	-	-	-	-	-	-	-	-	-	-	-	-	-
	Viperids	Vipera ammodytes (threat)	3.3e-13	2e-08	1.9e-05	0.00093	0.04519	0.15083	0.30796	0.99372	0.99875	0.99978	0.99987	1	1	1	1	1	1	1	1	-	-	-	-	-	-	-	-	-	-	-	-	-	-	-	-	-	-	-	-
	Viperids	Bitis arietans	3e-13	9.8e-09	1e-05	0.00056	0.03107	0.11107	0.2406	0.98573	0.99649	0.99922	0.99953	0.99999	1	1	1	1	1	1	1	1	-	-	-	-	-	-	-	-	-	-	-	-	-	-	-	-	-	-	-
	Viperids	Echis sochureki (threat)	3.1e-13	4.2e-11	1e-07	9.8e-06	0.00127	0.00694	0.02144	0.60943	0.74697	0.84628	0.87066	0.96889	0.9782	0.98392	0.99997	0.99998	1	1	1	1	1	-	-	-	-	-	-	-	-	-	-	-	-	-	-	-	-	-	-
	Non-dangerous	Dasypeltis gansi (threat)	4.2e-13	1.2e-12	2.8e-09	4e-07	8.8e-05	0.00061	0.00229	0.20934	0.31563	0.42854	0.46469	0.70025	0.74285	0.77502	0.98885	0.99019	0.99981	0.99999	0.99999	1	1	1	-	-	-	-	-	-	-	-	-	-	-	-	-	-	-	-	-
	Non-dangerous	Python sebae	3.7e-13	8.3e-13	1.6e-09	2.5e-07	5.8e-05	0.00042	0.0016	0.1705	0.26422	0.36797	0.40211	0.63724	0.68258	0.71757	0.98051	0.98262	0.9995	0.99997	0.99998	1	1	1	1	-	-	-	-	-	-	-	-	-	-	-	-	-	-	-	-
	Elapids	Dendroaspis polylepis (threat)	4.4e-13	6.2e-13	8.3e-10	1.4e-07	3.5e-05	0.00026	0.00103	0.13081	0.20934	0.30039	0.33129	0.55785	0.60476	0.64184	0.96441	0.96782	0.99859	0.99988	0.99991	0.99998	1	1	1	1	-	-	-	-	-	-	-	-	-	-	-	-	-	-	-
	Viperids	Echis pyramidum (threat)	4e-13	3.3e-13	1.8e-11	4.1e-09	1.7e-06	1.6e-05	7.4e-05	0.02236	0.04182	0.06946	0.08015	0.18371	0.21233	0.23734	0.69145	0.70461	0.93067	0.97976	0.98194	0.99246	0.99699	1	1	1	1	-	-	-	-	-	-	-	-	-	-	-	-	-	-
	Viperids	Echis pyramidum	8.9e-14	4.8e-13	1.1e-12	1.9e-10	1.2e-07	1.3e-06	6.7e-06	0.00383	0.00797	0.01458	0.01734	0.04879	0.0589	0.06822	0.33927	0.35143	0.66914	0.82295	0.83318	0.89508	0.93626	0.99994	1	1	1	1	-	-	-	-	-	-	-	-	-	-	-	-	-
	Viperids	Montivipera raddei (threat)	2e-16	3e-13	3.9e-13	6.2e-12	5.6e-09	7.1e-08	4.3e-07	0.00045	0.00103	0.00207	0.00253	0.00853	0.0107	0.01278	0.10213	0.10742	0.30039	0.46012	0.47386	0.57196	0.6601	0.991	0.99998	0.99999	1	1	1	-	-	-	-	-	-	-	-	-	-	-	-
	Viperids	Echis sochureki	2e-16	3.6e-13	4.3e-13	5.3e-13	8.2e-13	7e-12	5.8e-11	3e-07	8.8e-07	2.2e-06	2.8e-06	1.4e-05	2e-05	2.5e-05	0.00053	0.00058	0.00348	0.00853	0.00914	0.01458	0.02189	0.24388	0.6601	0.72185	0.79037	0.98515	0.99978	1	-	-	-	-	-	-	-	-	-	-	-
	Elapids	Dispholidus typus (threat)	2e-16	2.5e-13	3.5e-13	4.6e-13	5.4e-13	2.7e-12	1.9e-11	1.2e-07	3.5e-07	8.8e-07	1.1e-06	6.1e-06	8.4e-06	1.1e-05	0.00025	0.00027	0.00178	0.00454	0.00487	0.00797	0.01223	0.16541	0.53436	0.60009	0.67812	0.96075	0.99875	1	1	-	-	-	-	-	-	-	-	-	-
	Non-dangerous	Telescopus dhara	2e-16	2e-16	3.9e-13	3.6e-13	2.7e-13	3.5e-13	4.8e-13	9e-10	3e-09	8.4e-09	1.1e-08	7.4e-08	1.1e-07	1.4e-07	5e-06	5.5e-06	4.9e-05	0.00015	0.00016	0.00029	0.00049	0.01458	0.09705	0.12261	0.16044	0.51562	0.84628	0.98737	1	1	-	-	-	-	-	-	-	-	-
	Viperids	Vipera ammodytes	2e-16	2e-16	1.1e-13	4e-13	3.3e-13	4.9e-13	2.9e-13	1.6e-11	5.8e-11	1.8e-10	2.4e-10	1.8e-09	2.7e-09	3.7e-09	1.8e-07	2e-07	2.2e-06	7.4e-06	8.1e-06	1.6e-05	2.8e-05	0.00138	0.01396	0.01888	0.02694	0.15083	0.41966	0.79037	1	1	1	-	-	-	-	-	-	-	-
	Viperids	Montivipera raddei	2e-16	2e-16	2e-16	3.9e-13	3.3e-13	3e-13	4e-13	9.1e-13	2.2e-12	5.5e-12	7.6e-12	6.3e-11	9.5e-11	1.3e-10	8.4e-09	9.4e-09	1.2e-07	4.6e-07	5.1e-07	1e-06	2e-06	0.00014	0.00192	0.00272	0.00412	0.03366	0.13724	0.41525	0.99907	0.99984	1	1	-	-	-	-	-	-	-
	Non-dangerous	Dasypeltis gansi	2e-16	2e-16	2e-16	1.9e-13	3.7e-13	4.3e-13	3.3e-13	5.2e-13	8.5e-13	1.7e-12	2.3e-12	1.5e-11	2.3e-11	3.3e-11	2.3e-09	2.6e-09	3.6e-08	1.4e-07	1.6e-07	3.2e-07	6.2e-07	5.2e-05	0.00079	0.00115	0.00178	0.01661	0.07736	0.27835	0.99428	0.99859	1	1	1	-	-	-	-	-	-
	Non-dangerous	Python sebae (threat)	2e-16	2e-16	2e-16	1.4e-13	3.5e-13	4e-13	3.2e-13	4.8e-13	7.3e-13	1.4e-12	1.7e-12	1.1e-11	1.7e-11	2.3e-11	1.7e-09	1.9e-09	2.7e-08	1.1e-07	1.2e-07	2.5e-07	4.7e-07	4.1e-05	0.00064	0.00093	0.00145	0.01396	0.06699	0.25055	0.99176	0.99781	1	1	1	1	-	-	-	-	-
	Elapids	Dendroaspis polylepis	2e-16	2e-16	2e-16	2e-16	3.9e-13	3.6e-13	3.6e-13	3.3e-13	3.8e-13	4.5e-13	4.8e-13	1.1e-12	1.5e-12	1.9e-12	1.2e-10	1.4e-10	2.2e-09	9.4e-09	1.1e-08	2.3e-08	4.6e-08	5.2e-06	0.0001	0.00015	0.00025	0.003	0.0181	0.0906	0.91848	0.96322	0.99997	1	1	1	1	-	-	-	-
	Elapids	Naja haje	2e-16	2e-16	2e-16	2e-16	3.5e-13	3.4e-13	4.1e-13	2.8e-13	3.2e-13	3.6e-13	3.8e-13	5.7e-13	6.4e-13	7.4e-13	2.7e-11	3e-11	5.2e-10	2.3e-09	2.6e-09	5.8e-09	1.2e-08	1.5e-06	3.4e-05	5.2e-05	8.5e-05	0.00118	0.00797	0.04607	0.81241	0.89508	0.99956	1	1	1	1	1	-	-	-
	Elapids	Aspidelaps lubricus	2e-16	2e-16	2e-16	2e-16	2e-16	3.7e-13	3.9e-13	3.5e-13	4.2e-13	4.9e-13	5.1e-13	3e-13	3.1e-13	3.2e-13	7.7e-13	8.2e-13	7.3e-12	3.6e-11	4e-11	9.5e-11	2.1e-10	4.1e-08	1.2e-06	2e-06	3.4e-06	6.5e-05	0.00059	0.00487	0.35553	0.47386	0.94804	0.99939	1	1	1	1	1	-	-
	Elapids	Naja nivea	2e-16	2e-16	2e-16	2e-16	2e-16	1.6e-13	3.8e-13	3e-13	3.6e-13	4.1e-13	4.3e-13	2.7e-13	2.8e-13	2.9e-13	5.1e-13	5.2e-13	2.6e-12	1.1e-11	1.2e-11	2.9e-11	6.3e-11	1.4e-08	4.6e-07	7.4e-07	1.3e-06	2.7e-05	0.00027	0.0024	0.2472	0.34735	0.8873	0.99683	0.99999	1	1	1	1	1	-
	Elapids	Aspidelaps lubricus (threat)	2e-16	2e-16	2e-16	2e-16	2e-16	2e-16	2e-16	6.2e-14	1.6e-13	3.6e-13	3.8e-13	3.8e-13	3.8e-13	3.7e-13	3.3e-13	3.4e-13	3.1e-13	3.9e-13	3.9e-13	4.4e-13	4.8e-13	4.5e-13	3.6e-12	5.7e-12	1.2e-11	5.6e-10	1.1e-08	2.3e-07	0.00036	0.00075	0.01734	0.11481	0.37217	0.52498	0.56255	0.8398	0.93443	0.99927	0.9999

## Sheet: TableS7
	Table S7 Results of post hoc Friedman-Neményi test for Czech respondents. Mean fear scores of each stimulus are tested againts each other, p-values are shown. P-values < 0.05 are in green. Note that stimuli in the table are ordered by their mean fear scores descending form left to right and from top to bottom
	Category	Species	Naja atra (threat)	Naja naja (threat)	Naja melanoleuca (threat)	Naja nivea (threat)	Cerastes vipera (threat)	Cerastes cerastes (threat)	Dendroaspis polylepis (threat)	Bitis arietans (threat)	Naja haje (threat)	Cerastes cerastes	Cerastes vipera	Bitis rhinoceros (threat)	Bitis rhinoceros	Vipera ammodytes (threat)	Echis sochureki (threat)	Echis pyramidum threat)	Echis sochureki	Montivipera raddei (threat)	Python regius (threat)	Bitis arietans	Naja melanoleuca	Naja atra	Telescopus dhara (threat)	Naja naja	Echis pyramidum	Python regius	Vipera ammodytes	Aspidelaps lubricus (threat)	Montivipera raddei	Python sebae	Aspidelaps lubricus	Dispholidus typus (threat)	Python sebae (threat)	Dispholidus typus	Dasypeltis gansi (threat)	Telescopus dhara	Dendroaspis polylepis	Dasypeltis gansi	Naja haje
	Elapids	Naja naja (threat)	1	-	-	-	-	-	-	-	-	-	-	-	-	-	-	-	-	-	-	-	-	-	-	-	-	-	-	-	-	-	-	-	-	-	-	-	-	-	-
	Elapids	Naja melanoleuca (threat)	0.98656	0.99976	-	-	-	-	-	-	-	-	-	-	-	-	-	-	-	-	-	-	-	-	-	-	-	-	-	-	-	-	-	-	-	-	-	-	-	-	-
	Elapids	Naja nivea (threat)	0.98385	0.99967	1	-	-	-	-	-	-	-	-	-	-	-	-	-	-	-	-	-	-	-	-	-	-	-	-	-	-	-	-	-	-	-	-	-	-	-	-
	Vipers	Cerastes vipera (threat)	0.08933	0.27776	0.99997	0.99998	-	-	-	-	-	-	-	-	-	-	-	-	-	-	-	-	-	-	-	-	-	-	-	-	-	-	-	-	-	-	-	-	-	-	-
	Vipers	Cerastes cerastes (threat)	0.07849	0.2521	0.99995	0.99997	1	-	-	-	-	-	-	-	-	-	-	-	-	-	-	-	-	-	-	-	-	-	-	-	-	-	-	-	-	-	-	-	-	-	-
	Elapids	Dendroaspis polylepis (threat)	0.0091	0.04388	0.98002	0.98325	1	1	-	-	-	-	-	-	-	-	-	-	-	-	-	-	-	-	-	-	-	-	-	-	-	-	-	-	-	-	-	-	-	-	-
	Vipers	Bitis arietans (threat)	0.0002	0.00149	0.51585	0.53745	1	1	1	-	-	-	-	-	-	-	-	-	-	-	-	-	-	-	-	-	-	-	-	-	-	-	-	-	-	-	-	-	-	-	-
	Elapids	Naja haje (threat)	0.00011	0.00088	0.4231	0.44371	0.99999	0.99999	1	1	-	-	-	-	-	-	-	-	-	-	-	-	-	-	-	-	-	-	-	-	-	-	-	-	-	-	-	-	-	-	-
	Vipers	Cerastes cerastes	1.8e-05	0.00016	0.19489	0.20826	0.99877	0.99921	1	1	1	-	-	-	-	-	-	-	-	-	-	-	-	-	-	-	-	-	-	-	-	-	-	-	-	-	-	-	-	-	-
	Vipers	Cerastes vipera	1.7e-05	0.00015	0.18972	0.20284	0.99863	0.99911	1	1	1	1	-	-	-	-	-	-	-	-	-	-	-	-	-	-	-	-	-	-	-	-	-	-	-	-	-	-	-	-	-
	Vipers	Bitis rhinoceros (threat)	1.5e-07	1.9e-06	0.01373	0.01519	0.79993	0.82617	0.99398	1	1	1	1	-	-	-	-	-	-	-	-	-	-	-	-	-	-	-	-	-	-	-	-	-	-	-	-	-	-	-	-
	Vipers	Bitis rhinoceros	1.8e-09	3e-08	0.00076	0.00086	0.28441	0.31197	0.77903	0.99877	0.99965	1	1	1	-	-	-	-	-	-	-	-	-	-	-	-	-	-	-	-	-	-	-	-	-	-	-	-	-	-	-
	Vipers	Vipera ammodytes (threat)	1.1e-09	2e-08	0.00055	0.00062	0.24288	0.26795	0.73054	0.9976	0.99925	0.99999	0.99999	1	1	-	-	-	-	-	-	-	-	-	-	-	-	-	-	-	-	-	-	-	-	-	-	-	-	-	-
	Vipers	Echis sochureki (threat)	5.3e-10	9.5e-09	0.00033	0.00037	0.18465	0.20554	0.64504	0.99372	0.99772	0.99996	0.99997	1	1	1	-	-	-	-	-	-	-	-	-	-	-	-	-	-	-	-	-	-	-	-	-	-	-	-	-
	Vipers	Echis pyramidum threat)	7.7e-12	1.7e-10	1.6e-05	1.8e-05	0.02991	0.03469	0.21378	0.83243	0.89266	0.98442	0.98552	1	1	1	1	-	-	-	-	-	-	-	-	-	-	-	-	-	-	-	-	-	-	-	-	-	-	-	-
	Vipers	Echis sochureki	2.8e-13	3.8e-13	7.7e-09	9.2e-09	0.00012	0.00015	0.00261	0.0665	0.09519	0.24593	0.2521	0.84751	0.99772	0.99884	0.99965	1	-	-	-	-	-	-	-	-	-	-	-	-	-	-	-	-	-	-	-	-	-	-	-
	Vipers	Montivipera raddei (threat)	2.6e-13	3.6e-13	5.1e-09	6e-09	9e-05	0.00011	0.00198	0.05419	0.07849	0.21101	0.21658	0.80999	0.99596	0.99783	0.99929	1	1	-	-	-	-	-	-	-	-	-	-	-	-	-	-	-	-	-	-	-	-	-	-
	Non-dangerous	Python regius (threat)	2.6e-13	3.5e-13	4.1e-09	4.9e-09	7.7e-05	9.5e-05	0.00172	0.0488	0.07109	0.19489	0.20016	0.7896	0.99472	0.99709	0.99901	1	1	1	-	-	-	-	-	-	-	-	-	-	-	-	-	-	-	-	-	-	-	-	-
	Vipers	Bitis arietans	4.4e-13	3e-13	9.8e-10	1.2e-09	2.5e-05	3.2e-05	0.00066	0.02338	0.03533	0.10953	0.11295	0.63232	0.97551	0.98442	0.99316	0.99999	1	1	1	-	-	-	-	-	-	-	-	-	-	-	-	-	-	-	-	-	-	-	-
	Elapids	Naja melanoleuca	4e-13	3.6e-13	1.1e-11	1.3e-11	7.1e-07	9.1e-07	2.8e-05	0.0018	0.00299	0.01266	0.01319	0.18465	0.67017	0.72273	0.79993	0.99051	1	1	1	1	-	-	-	-	-	-	-	-	-	-	-	-	-	-	-	-	-	-	-
	Elapids	Naja atra	3.7e-13	4.3e-13	1.2e-12	1.4e-12	8e-08	1e-07	3.8e-06	0.00034	0.00059	0.00292	0.00306	0.06539	0.383	0.43543	0.52448	0.91872	1	1	1	1	1	-	-	-	-	-	-	-	-	-	-	-	-	-	-	-	-	-	-
	Non-dangerous	Telescopus dhara (threat)	3.7e-13	3.4e-13	6.3e-13	6.8e-13	2.6e-08	3.4e-08	1.4e-06	0.00014	0.00025	0.00133	0.00139	0.03598	0.26154	0.30494	0.383	0.83243	1	1	1	1	1	1	-	-	-	-	-	-	-	-	-	-	-	-	-	-	-	-	-
	Elapids	Naja naja	3.5e-13	3.3e-13	5.8e-13	6.2e-13	2e-08	2.6e-08	1.1e-06	0.00012	0.00021	0.00112	0.00118	0.03163	0.23986	0.28107	0.35598	0.80999	1	1	1	1	1	1	1	-	-	-	-	-	-	-	-	-	-	-	-	-	-	-	-
	Vipers	Echis pyramidum	3.3e-13	3.1e-13	5.5e-13	5.8e-13	1.7e-08	2.2e-08	9.4e-07	0.0001	0.00018	0.00099	0.00104	0.02881	0.22512	0.26473	0.33727	0.79307	1	1	1	1	1	1	1	1	-	-	-	-	-	-	-	-	-	-	-	-	-	-	-
	Non-dangerous	Python regius	4.2e-13	3.2e-13	5.4e-13	5.7e-13	1.6e-08	2.1e-08	8.9e-07	9.8e-05	0.00017	0.00095	0.00099	0.02775	0.2194	0.25837	0.32993	0.7861	1	1	1	1	1	1	1	1	1	-	-	-	-	-	-	-	-	-	-	-	-	-	-
	Vipers	Vipera ammodytes	3.9e-13	4.2e-13	4.5e-13	4.6e-13	8e-09	1.1e-08	4.7e-07	5.7e-05	0.0001	0.00058	0.00061	0.01889	0.16766	0.20016	0.26154	0.71087	0.99998	0.99999	0.99999	1	1	1	1	1	1	1	-	-	-	-	-	-	-	-	-	-	-	-	-
	Elapids	Aspidelaps lubricus (threat)	4.1e-13	4.3e-13	3.4e-13	3.4e-13	9.5e-10	1.3e-09	6.8e-08	1e-05	2e-05	0.00012	0.00013	0.00545	0.0665	0.08242	0.11468	0.45624	0.99877	0.99937	0.99956	0.99997	1	1	1	1	1	1	1	-	-	-	-	-	-	-	-	-	-	-	-
	Vipers	Montivipera raddei	4e-13	3.9e-13	3.3e-13	3.3e-13	7.1e-10	9.5e-10	5.2e-08	8.3e-06	1.6e-05	0.0001	0.00011	0.00457	0.05805	0.07228	0.10137	0.4231	0.99813	0.99901	0.99929	0.99995	1	1	1	1	1	1	1	1	-	-	-	-	-	-	-	-	-	-	-
	Non-dangerous	Python sebae	2e-16	2.2e-13	4.1e-13	4.1e-13	7.7e-12	1.1e-11	7.9e-10	2.1e-07	4.2e-07	3.3e-06	3.5e-06	0.00026	0.00557	0.00737	0.01143	0.08933	0.8829	0.91056	0.9226	0.97551	0.99995	1	1	1	1	1	1	1	1	-	-	-	-	-	-	-	-	-	-
	Elapids	Aspidelaps lubricus	2e-16	2e-16	4.7e-13	4.9e-13	8e-13	9.5e-13	4.3e-11	1.5e-08	3.2e-08	2.9e-07	3.1e-07	3.2e-05	0.00092	0.00126	0.00207	0.0225	0.60234	0.65346	0.67844	0.82617	0.99517	0.99989	0.99999	1	1	1	1	1	1	1	-	-	-	-	-	-	-	-	-
	Elapids	Dispholidus typus (threat)	2e-16	2e-16	4.4e-13	4.5e-13	6.8e-13	7.8e-13	3e-11	1.1e-08	2.3e-08	2.1e-07	2.3e-07	2.4e-05	0.00072	0.00099	0.00164	0.01852	0.5591	0.61094	0.63657	0.79307	0.99257	0.99979	0.99998	0.99999	0.99999	0.99999	1	1	1	1	1	-	-	-	-	-	-	-	-
	Non-dangerous	Python sebae (threat)	2e-16	2e-16	4.2e-13	4.4e-13	3.2e-13	3.4e-13	9.2e-13	2.4e-10	5.5e-10	6e-09	6.5e-09	1e-06	4.6e-05	6.5e-05	0.00011	0.00189	0.17722	0.20826	0.22512	0.35978	0.83856	0.97024	0.99124	0.99345	0.99472	0.99517	0.99813	0.99996	0.99998	1	1	1	-	-	-	-	-	-	-
	Elapids	Dispholidus typus	2e-16	2e-16	3.8e-13	3.6e-13	5e-13	5.2e-13	4e-13	1.2e-11	2.7e-11	3.4e-10	3.7e-10	8e-08	4.6e-06	6.7e-06	1.2e-05	0.00026	0.05054	0.06215	0.06876	0.12935	0.52448	0.79993	0.89734	0.91265	0.9226	0.92635	0.95711	0.99517	0.99665	1	1	1	1	-	-	-	-	-	-
	Non-dangerous	Dasypeltis gansi (threat)	2e-16	2e-16	2e-16	5.3e-14	4.5e-13	4.7e-13	4.9e-13	4.9e-13	6.2e-13	3.1e-12	3.4e-12	9.8e-10	8.5e-08	1.3e-07	2.6e-07	8e-06	0.00401	0.00522	0.00595	0.01373	0.11644	0.29116	0.41901	0.44788	0.46887	0.47734	0.56344	0.80331	0.82931	0.99538	0.99995	0.99998	1	1	-	-	-	-	-
	Non-dangerous	Telescopus dhara	2e-16	2e-16	2e-16	2e-16	4.4e-13	3.3e-13	2.9e-13	3e-13	3.3e-13	4.4e-13	4.5e-13	2e-11	2.4e-09	3.8e-09	8e-09	3.3e-07	0.00033	0.00045	0.00053	0.00139	0.01889	0.06539	0.11295	0.12556	0.13522	0.13924	0.18465	0.37908	0.4109	0.87524	0.98656	0.99088	0.99998	1	1	-	-	-	-
	Elapids	Dendroaspis polylepis	2e-16	2e-16	2e-16	2e-16	3.9e-13	3.7e-13	4.2e-13	3.4e-13	3.8e-13	5.4e-13	2.6e-13	5.6e-13	2e-11	3.3e-11	7.4e-11	4.4e-09	9.9e-06	1.4e-05	1.7e-05	5.1e-05	0.00112	0.00533	0.01097	0.01266	0.01401	0.01459	0.02165	0.0643	0.07349	0.37518	0.70287	0.74208	0.9786	0.99944	1	1	-	-	-
	Non-dangerous	Dasypeltis gansi	2e-16	2e-16	2e-16	2e-16	2e-16	2e-16	2e-16	2e-16	2e-16	5.3e-14	6.2e-14	4.1e-13	3.8e-13	4.2e-13	4.9e-13	4.9e-13	2.3e-12	3.4e-12	4.1e-12	1.7e-11	1.5e-09	1.6e-08	5.2e-08	6.6e-08	7.7e-08	8.3e-08	1.6e-07	1.1e-06	1.4e-06	4.6e-05	0.00036	0.00046	0.00557	0.02827	0.21658	0.61523	0.97208	-	-
	Elapids	Naja haje	2e-16	2e-16	2e-16	2e-16	2e-16	2e-16	2e-16	2e-16	2e-16	5.3e-14	5.3e-14	3.9e-13	3.7e-13	4.1e-13	4.7e-13	4.8e-13	2e-12	2.8e-12	3.5e-12	1.4e-11	1.3e-09	1.4e-08	4.4e-08	5.5e-08	6.6e-08	7e-08	1.4e-07	9.1e-07	1.2e-06	4e-05	0.00032	0.00041	0.00499	0.02572	0.20284	0.59372	0.96729	1	-
	Elapids	Naja nivea	2e-16	2e-16	2e-16	2e-16	2e-16	2e-16	2e-16	2e-16	2e-16	2e-16	2e-16	2e-16	2.5e-13	3.6e-13	3.9e-13	4.2e-13	5.1e-13	5.4e-13	2.6e-13	3e-13	6.3e-13	3.4e-12	1.1e-11	1.4e-11	1.7e-11	1.9e-11	4e-11	3.8e-10	5.1e-10	3.5e-08	4.4e-07	6.1e-07	1.5e-05	0.00013	0.00306	0.02672	0.21378	1	1
